# Supplementary material for: Population Diversity of Antibiotic Resistant Enterobacterales in Samples From Wildlife Origin in Senegal: Identification of a Multidrug Resistance Transposon Carrying blaCTX–M–15 in Escherichia coli
Source: Front Microbiol. 2022 Mar 18;13:838392. doi: 10.3389/fmicb.2022.838392 (PMC8971907; doi:10.3389/fmicb.2022.838392)
Supplement: Supplementary Tables 1 — List of reference bacterial genomes used for phylogenetic comparison (Figure 3). [file Table_1.XLSX]

## Sheet: patric3_query
Table S1: List of reference bacterial genomes used for phylogenetic comparison (figure 3).
Genome ID	Genome Name	Organism Name	NCBI Taxon ID	Genome Status	Strain	Serovar	Biovar	Pathovar	MLST	Other Typing	Culture Collection	Type Strain	Completion Date	Publication	BioProject Accession	BioSample Accession	Assembly Accession	SRA Accession	GenBank Accessions	RefSeq Accessions	Sequencing Centers	Sequencing Status	Sequencing Platform	Sequencing Depth	Assembly Method	Chromosomes	Plasmids	Contigs	Genome Length	GC Content	PATRIC CDS	RefSeq CDS	Isolation Site	Isolation Source	Isolation Comments	Collection Date	Isolation Country	Geographic Location	Latitude	Longitude	Altitude	Depth	Other Environmental	Host Name	Host Gender	Host Age	Host Health	Body Sample Site	Body Sample Subsite
573.17899	Klebsiella pneumoniae strain HH510E2I		573	WGS	HH510E2I				MLST.Klebsiella_pneumoniae.307				2018-02-21T00:00:00Z		PRJNA412434	SAMN07792470	GCA_002934815.1		PDVF01000000		National Institute for Communicable Diseases		Illumina MiSeq	100x	SPAdes v. 3.5			153	5494612	57.2447	5595	5463		Hand		Mar-2016	Cameroon	Cameroon: Yaounde						Human, Homo sapiens
573.32153	Klebsiella pneumoniae strain Q0892		573	WGS	Q0892				MLST.Klebsiella_pneumoniae.307				2020-07-10T00:00:00Z		PRJEB38163	SAMEA6815036	GCA_903110765.1		CAEJVV010000001,CAEJVV010000002,CAEJVV010000003,CAEJVV010000004,CAEJVV010000005,CAEJVV010000006,CAEJVV010000007		URMITE							10	5554277	57.2128	5413			stool			Senegal	Senegal						Pan troglodytes verus
573.32156	Klebsiella pneumoniae strain Q0897		573	WGS	Q0897				MLST.Klebsiella_pneumoniae.307				2020-07-10T00:00:00Z		PRJEB38163	SAMEA6815024	GCA_903110905.1		CAEJWH010000001,CAEJWH010000002,CAEJWH010000003,CAEJWH010000004,CAEJWH010000005,CAEJWH010000006,CAEJWH010000007		URMITE							59	5495099	57.2526	5417			stool			Senegal	Senegal						Pan troglodytes verus
573.32166	Klebsiella pneumoniae strain Q1460		573	WGS	Q1460				MLST.Klebsiella_pneumoniae.307				2020-07-10T00:00:00Z		PRJEB38163	SAMEA6815033	GCA_903112885.1		CAEKDX010000001,CAEKDX010000002,CAEKDX010000003,CAEKDX010000004,CAEKDX010000005,CAEKDX010000006,CAEKDX010000007		URMITE							64	5500856	57.25	5424			stool			Senegal	Senegal						Pan troglodytes verus
573.32167	Klebsiella pneumoniae strain Q1459		573	WGS	Q1459				MLST.Klebsiella_pneumoniae.307				2020-07-10T00:00:00Z		PRJEB38163	SAMEA6815031	GCA_903112945.1		CAEKEF010000001,CAEKEF010000002,CAEKEF010000003,CAEKEF010000004,CAEKEF010000005,CAEKEF010000006,CAEKEF010000007		URMITE							8	5563857	57.2071	5429			stool			Senegal	Senegal						Pan troglodytes verus
573.32168	Klebsiella pneumoniae strain Q1461		573	WGS	Q1461				MLST.Klebsiella_pneumoniae.307				2020-07-10T00:00:00Z		PRJEB38163	SAMEA6815030	GCA_903113155.1		CAEKEZ010000001,CAEKEZ010000002,CAEKEZ010000003,CAEKEZ010000004,CAEKEZ010000005,CAEKEZ010000006,CAEKEZ010000007		URMITE							72	5495887	57.2478	5415			stool			Senegal	Senegal						Pan troglodytes verus
573.34076	Klebsiella pneumoniae strain EC03612985		573	WGS	EC03612985				MLST.Klebsiella_pneumoniae.307	genotype:ST307			2020-11-06T00:00:00Z		PRJNA674742	SAMN16674263			JADKPG010000001,JADKPG010000002,JADKPG010000003,JADKPG010000004,JADKPG010000005,JADKPG010000006,JADKPG010000007		University of KwaZulu-Natal (UKZN), South Africa		Illumina MiSeq	99x	Skesa v. 2020-11-04			116	5701372	56.7357	5799	5544		Rectal swab		24-Feb-2020	South Africa	South Africa:KwaZulu-Natal						Human, Homo sapiens			not applicable
573.34077	Klebsiella pneumoniae strain EC03605938		573	WGS	EC03605938				MLST.Klebsiella_pneumoniae.307	genotype:ST307			2020-11-06T00:00:00Z		PRJNA674742	SAMN16674262			JADKPH010000001,JADKPH010000002,JADKPH010000003,JADKPH010000004,JADKPH010000005,JADKPH010000006,JADKPH010000007		University of KwaZulu-Natal (UKZN), South Africa		Illumina MiSeq	99x	Skesa v. 2020-11-04			107	5608762	57.0821	5657	5447		Rectal swab		18-Feb-2020	South Africa	South Africa:KwaZulu-Natal						Human, Homo sapiens			not applicable
573.34078	Klebsiella pneumoniae strain EC03629993		573	WGS	EC03629993				MLST.Klebsiella_pneumoniae.307	genotype:ST307			2020-11-06T00:00:00Z		PRJNA674742	SAMN16674259			JADKPK010000001,JADKPK010000002,JADKPK010000003,JADKPK010000004,JADKPK010000005,JADKPK010000006,JADKPK010000007		University of KwaZulu-Natal (UKZN), South Africa		Illumina MiSeq	99x	Skesa v. 2020-11-04			100	5608476	57.0809	5659	5447		Rectal swab		08-Mar-2020	South Africa	South Africa:KwaZulu-Natal						Human, Homo sapiens			not applicable
573.34079	Klebsiella pneumoniae strain EC03607709		573	WGS	EC03607709				MLST.Klebsiella_pneumoniae.307	genotype:ST307			2020-11-06T00:00:00Z		PRJNA674742	SAMN16674256			JADKPL010000001,JADKPL010000002,JADKPL010000003,JADKPL010000004,JADKPL010000005,JADKPL010000006,JADKPL010000007		University of KwaZulu-Natal (UKZN), South Africa		Illumina MiSeq	99x	Skesa v. 2020-11-04			111	5609486	57.0811	5664	5449		Rectal swab		19-Feb-2020	South Africa	South Africa:KwaZulu-Natal						Human, Homo sapiens			not applicable
573.31740	Klebsiella pneumoniae strain H7		573	WGS	H7				MLST.Klebsiella_pneumoniae.36				1900-01-01T00:00:00Z		PRJNA631965	SAMN14898742			JABMME010000001,JABMME010000002,JABMME010000003,JABMME010000004,JABMME010000005,JABMME010000006,JABMME010000007		Auburn University		Illumina	521x	SOAPdenovo v. 2.04			128	5276607	57.4088	5190			hospital-2, ICU, urine #7		2019	Nigeria	Nigeria						Human, Homo sapiens			UTI
573.31741	Klebsiella pneumoniae strain H6		573	WGS	H6				MLST.Klebsiella_pneumoniae.11				1900-01-01T00:00:00Z		PRJNA631965	SAMN14898737			JABMMF010000001,JABMMF010000002,JABMMF010000003,JABMMF010000004,JABMMF010000005,JABMMF010000006,JABMMF010000007		Auburn University		Illumina	478x	SOAPdenovo v. 2.04			131	5507052	57.303	5472			hospital-2, OP, stool #6		2019	Nigeria	Nigeria						Human, Homo sapiens			diarrhea
573.31743	Klebsiella pneumoniae strain H31		573	WGS	H31				MLST.Klebsiella_pneumoniae.200				1900-01-01T00:00:00Z		PRJNA631965	SAMN14898736			JABMLW010000001,JABMLW010000002,JABMLW010000003,JABMLW010000005,JABMLW010000004,JABMLW010000006,JABMLW010000009		Auburn University		Illumina	609x	SOAPdenovo v. 2.04			44	5071041	57.6972	4920			hospital-1, ICU, urine sample #31		2019	Nigeria	Nigeria						Human, Homo sapiens			UTI
548.907	Klebsiella aerogenes strain MEZKA31		548	WGS	MEZKA31								2021-10-25T00:00:00Z		PRJNA716986	SAMN18762342			JAGWEK010000001,JAGWEK010000002,JAGWEK010000003,JAGWEK010000004,JAGWEK010000005,JAGWEK010000006,JAGWEK010000007		Zoonosis Science Center		Illumina MiSeq	38.4109x	SPAdes v. 3.14.1			95	5094022	55.0955	4965	4788		Wild Bird	isolated from livestock production systems as part of Prof	2018-04-24	South Africa	South Africa: KwaZulu-Natal
Genome ID	Genome Name	Organism Name	NCBI Taxon ID	Genome Status	Strain	Serovar	Biovar	Pathovar	MLST	Other Typing	Culture Collection	Type Strain	Completion Date	Publication	BioProject Accession	BioSample Accession	Assembly Accession	SRA Accession	GenBank Accessions	RefSeq Accessions	Sequencing Centers	Sequencing Status	Sequencing Platform	Sequencing Depth	Assembly Method	Chromosomes	Plasmids	Contigs	Genome Length	GC Content	PATRIC CDS	RefSeq CDS	Isolation Site	Isolation Source	Isolation Comments	Collection Date	Isolation Country	Geographic Location	Latitude	Longitude	Altitude	Depth	Other Environmental	Host Name	Host Gender	Host Age	Host Health	Body Sample Site	Body Sample Subsite
562.67365	Escherichia coli strain CR2-3		562	WGS	CR2-3				MLST.Escherichia_coli_1.453,MLST.Escherichia_coli_2.86	genotype:ST-453			2020-11-04T00:00:00Z		PRJNA596168	SAMN13836702			JAAAGZ010000008,JAAAGZ010000085,JAAAGZ010000086,JAAAGZ010000087,JAAAGZ010000088,JAAAGZ010000089,JAAAGZ010000090		University of KwaZulu-Natal (UKZN), South Africa		Illumina MiSeq	99x	Skesa v. 2019-11-19T00:00:00			106	5010763	50.4937	5092	4784		carcass rinsate	isolated from an intensive pig production system in the uMgungundlovu District, South Africa, using WGS	17-Jan-2019	South Africa	South Africa:KwaZulu-Natal						animal			not applicable
562.67360	Escherichia coli strain T3-9		562	WGS	T3-9					genotype:ST-5876			2020-11-04T00:00:00Z		PRJNA596168	SAMN13836707			JAAAHD010000001,JAAAHD010000011,JAAAHD010000012,JAAAHD010000013,JAAAHD010000014,JAAAHD010000015,JAAAHD010000016		University of KwaZulu-Natal (UKZN), South Africa		Illumina MiSeq	99x	Skesa v. 2019-11-19T00:00:00			50	5221771	50.4515	5197	4903		meat (thigh)	isolated from an intensive pig production system in the uMgungundlovu District, South Africa, using WGS	16-Jan-2019	South Africa	South Africa:KwaZulu-Natal						animal			not applicable
562.66547	Escherichia coli strain UPMP2130		562	WGS	UPMP2130				MLST.Escherichia_coli_1.10				1900-01-01T00:00:00Z		PRJNA642017	SAMN15421738			JACNYN010000001,JACNYN010000002,JACNYN010000003,JACNYN010000004,JACNYN010000005,JACNYN010000006,JACNYN010000007		University of Pretoria		Illumina MiSeq	100x	SPAdes v. 3			215	4601339	50.6566	4759	4483		Irrigation Water		03-Nov-2017	South Africa	South Africa
562.67377	Escherichia coli strain A5-1-1R4		562	WGS	A5-1-1R4				MLST.Escherichia_coli_1.10	genotype:ST-10			2020-11-04T00:00:00Z		PRJNA596168	SAMN13836689			JAAAGN010000001,JAAAGN010000010,JAAAGN010000011,JAAAGN010000012,JAAAGN010000013,JAAAGN010000014,JAAAGN010000015		University of KwaZulu-Natal (UKZN), South Africa		Illumina MiSeq	99x	Skesa v. 2019-10-19T00:00:00			71	4774234	50.5785	4832	4556		feces	isolated from an intensive pig production system in the uMgungundlovu District, South Africa, using WGS	01-Nov-2018	South Africa	South Africa:KwaZulu-Natal						animal			not applicable
562.67378	Escherichia coli strain A5-5-R3		562	WGS	A5-5-R3				MLST.Escherichia_coli_1.10	genotype:ST-10			2020-11-04T00:00:00Z		PRJNA596168	SAMN13836690			JAAAGO010000001,JAAAGO010000045,JAAAGO010000046,JAAAGO010000047,JAAAGO010000048,JAAAGO010000049,JAAAGO010000050		University of KwaZulu-Natal (UKZN), South Africa		Illumina MiSeq	99x	Skesa v. 2019-10-19T00:00:00			113	4765135	50.7127	4813	4536		feces	isolated from an intensive pig production system in the uMgungundlovu District, South Africa, using WGS	18-Oct-2018	South Africa	South Africa:KwaZulu-Natal						animal			not applicable
562.67390	Escherichia coli strain 11E1-11		562	WGS	11E1-11				MLST.Escherichia_coli_1.10				2020-11-04T00:00:00Z		PRJNA609650	SAMN14257466			JAAMSR010000001,JAAMSR010000002,JAAMSR010000003,JAAMSR010000004,JAAMSR010000005,JAAMSR010000006,JAAMSR010000007		University of KwaZulu-Natal (UKZN), South Africa		Illumina MiSeq	99x	Skesa v. 2020-02-20T00:00:00			118	4953439	50.7321	5037	4757		soil		29-Nov-2018	South Africa	South Africa:KwaZulu-Natal									not applicable
562.67392	Escherichia coli strain 11E1-7		562	WGS	11E1-7				MLST.Escherichia_coli_1.10				2020-11-04T00:00:00Z		PRJNA609650	SAMN14257465			JAAMSS010000001,JAAMSS010000002,JAAMSS010000003,JAAMSS010000004,JAAMSS010000005,JAAMSS010000006,JAAMSS010000007		University of KwaZulu-Natal (UKZN), South Africa		Illumina MiSeq	99x	Skesa v. 2020-02-20T00:00:00			69	4907060	50.5008	5012	4729		soil		29-Nov-2018	South Africa	South Africa:KwaZulu-Natal									not applicable
562.76365	Escherichia coli strain UPMP1761		562	WGS	UPMP1761				MLST.Escherichia_coli_2.2,MLST.Escherichia_coli_1.10				2021-06-08T00:00:00Z		PRJNA642017	SAMN19374598			JAHKFA010000001,JAHKFA010000002,JAHKFA010000003,JAHKFA010000004,JAHKFA010000005,JAHKFA010000006,JAHKFA010000007		University of Pretoria		Illumina	100x	SPAdes v. 3			119	4755114	50.6247	4812	4532		water		2018-11-01	South Africa	South Africa
562.78138	Escherichia coli strain EC_81		562	WGS	EC_81				MLST.Escherichia_coli_1.10				2021-08-12T00:00:00Z		PRJNA544810	SAMN11855604			VDBH01000000		University of Ibadan, Nigeria		Illumina HiSeq	201.562227742102x	SPAdes v. 3.13.0			45	4724020	50.8272	4770	4503		water from electronic waste dumpsite		2017-08-10	Nigeria	Nigeria: Lagos
562.78159	Escherichia coli strain EC_82		562	WGS	EC_82				MLST.Escherichia_coli_1.10				2021-08-12T00:00:00Z		PRJNA544810	SAMN11855605			VDBI01000000		University of Ibadan, Nigeria		Illumina HiSeq	140.82081879075x	SPAdes v. 3.13.0			47	4730302	50.8297	4787	4508		water from electronic waste dumpsite		2017-08-10	Nigeria	Nigeria: Ibadan
562.78161	Escherichia coli strain EC_65		562	WGS	EC_65				MLST.Escherichia_coli_2.2,MLST.Escherichia_coli_1.10				2021-08-12T00:00:00Z		PRJNA544810	SAMN11855588			VDAT01000000		University of Ibadan, Nigeria		Illumina HiSeq	145.393104639065x	SPAdes v. 3.13.0			34	4764682	50.7452	4789	4505		water from electronic waste dumpsite		2017-08-17	Nigeria	Nigeria: Lagos
562.78168	Escherichia coli strain EC_25		562	WGS	EC_25				MLST.Escherichia_coli_2.2,MLST.Escherichia_coli_1.10				2021-08-12T00:00:00Z		PRJNA544810	SAMN11855548			VCZI01000000		University of Ibadan, Nigeria		Illumina HiSeq	160.435756242749x	SPAdes v. 3.13.0			34	4767154	50.748	4804	4516		water from electronic waste dumpsite		2017-01-21	Nigeria	Nigeria: Lagos
562.78169	Escherichia coli strain EC_28		562	WGS	EC_28				MLST.Escherichia_coli_2.2,MLST.Escherichia_coli_1.10				2021-08-12T00:00:00Z		PRJNA544810	SAMN11855551			VCZL01000000		University of Ibadan, Nigeria		Illumina HiSeq	123.390195293753x	SPAdes v. 3.13.0			32	4769125	50.7512	4813	4510		water from electronic waste dumpsite		2017-01-21	Nigeria	Nigeria: Lagos
562.47715	Escherichia coli strain MEZEC8		562	WGS	MEZEC8				MLST.Escherichia_coli_1.58,MLST.Escherichia_coli_2.24				2019-06-02T00:00:00Z		PRJNA293225	SAMN11265791	GCA_005924205.1		VCMX01000000		US Food and Drug Administration		Illumina MiSeq	108.0x	Unicycler v. 0.4.7			114	4659328	50.9076	4676	4436		sheep		2018-08-14	South Africa	South Africa
562.47726	Escherichia coli strain MEZEC47		562	WGS	MEZEC47				MLST.Escherichia_coli_2.24,MLST.Escherichia_coli_1.58				2019-06-08T00:00:00Z		PRJNA541983	SAMN11605860	GCA_006151715.1		VCYK01000000		Zoonosis Science Center, Uppsala University		Illumina MiSeq	38.0x	Unicycler v. 0.4.7			124	4859259	50.8732	4964	4701				14-Aug-2018	South Africa	South Africa						Sheep, Ovis aries
562.50309	Escherichia coli strain MEZEC7		562	WGS	MEZEC7				MLST.Escherichia_coli_1.58,MLST.Escherichia_coli_2.24				2019-06-11T00:00:00Z		PRJNA541983	SAMN11643621	GCA_006265155.1		VDCO01000000		Zoonosis Science Center, Uppsala University		Illumina MiSeq	32.0x	Unicycler v. 0.4.7			110	4663624	50.8935	4682	4443		feces		14-Aug-2018	South Africa	South Africa: KwaZulu-Natal						Sheep, Ovis aries
562.67373	Escherichia coli strain B3-7-R12		562	WGS	B3-7-R12				MLST.Escherichia_coli_2.132				2020-11-04T00:00:00Z		PRJNA596168	SAMN13836694			JAAAGS010000630,JAAAGS010000631,JAAAGS010000632,JAAAGS010000633,JAAAGS010000634,JAAAGS010000079,JAAAGS010000635		University of KwaZulu-Natal (UKZN), South Africa		Illumina MiSeq	99x	Skesa v. 2019-11-19T00:00:00			707	4609724	50.2743	5146	4785		meat(body)	isolated from an intensive pig production system in the uMgungundlovu District, South Africa, using WGS	18-Jan-2019	South Africa	South Africa:KwaZulu-Natal						animal			not applicable
562.68603	Escherichia coli strain C22		562	WGS	C22				MLST.Escherichia_coli_1.773				2020-12-09T00:00:00Z		PRJNA681869	SAMN16972221			JADZNX010000001,JADZNX010000010,JADZNX010000100,JADZNX010000101,JADZNX010000102,JADZNX010000103,JADZNX010000104		Federal University Ndufu-Alike		Illumina NextSeq	70.1x	SPAdes v. 3.13			760	5445225	50.3802	5996	5585		ENVO:02000022		25-May-2019	Nigeria	Nigeria: Awka, Anambra State						Human, Homo sapiens
562.19150	Escherichia coli strain 131i		562	WGS	131i				MLST.Escherichia_coli_1.162				2017-09-01T00:00:00Z		PRJNA389301	SAMN07198923	GCA_002284665.1		NIZY00000000		USDA-ARS		Illumina MiSeq	118x	A5-miseq v. 20140604			91	4965831	50.8	5189	5111		chicken		2013	Nigeria	Nigeria: Lagos
562.19151	Escherichia coli strain 104		562	WGS	104				MLST.Escherichia_coli_1.162	mlst:ST-1640			2017-09-01T00:00:00Z	29112974	PRJNA389301	SAMEA103923480	GCA_002284675.1		NIZZ00000000		USDA-ARS		Illumina MiSeq	129x	A5-miseq v. 20140604			78	4921291	50.78	5117	5043		chicken		2013	Norway	Oslo						Human, Homo sapiens
Genome ID	Genome Name	Organism Name	NCBI Taxon ID	Genome Status	Strain	Serovar	Biovar	Pathovar	MLST	Other Typing	Culture Collection	Type Strain	Completion Date	Publication	BioProject Accession	BioSample Accession	Assembly Accession	SRA Accession	GenBank Accessions	RefSeq Accessions	Sequencing Centers	Sequencing Status	Sequencing Platform	Sequencing Depth	Assembly Method	Chromosomes	Plasmids	Contigs	Genome Length	GC Content	PATRIC CDS	RefSeq CDS	Isolation Site	Isolation Source	Isolation Comments	Collection Date	Isolation Country	Geographic Location	Latitude	Longitude	Altitude	Depth	Other Environmental	Host Name	Host Gender	Host Age	Host Health	Body Sample Site	Body Sample Subsite
158836.484	Enterobacter hormaechei strain 3628		158836	WGS	3628				MLST.Enterobacter_cloacae.78				2020-01-20T00:00:00Z		PRJNA600702	SAMN13829999	GCA_009907345.1		JAAATQ010000001,JAAATQ010000010,JAAATQ010000096,JAAATQ010000097,JAAATQ010000098,JAAATQ010000099,JAAATQ010000100		Austrian Agency for Health and Food Safety		Illumina MiSeq	58x	Velvet v. 1.1.04			216	4768199	55.0781	4702	4536		urine		2015	Nigeria	Nigeria						Human, Homo sapiens			Urinary tract infection 36
158836.485	Enterobacter hormaechei strain 2644		158836	WGS	2644				MLST.Enterobacter_cloacae.114				2020-01-20T00:00:00Z		PRJNA600702	SAMN13829994	GCA_009907435.1		JAAATO010000001,JAAATO010000009,JAAATO010000094,JAAATO010000095,JAAATO010000096,JAAATO010000097,JAAATO010000098		Austrian Agency for Health and Food Safety		Illumina MiSeq	73x	Velvet v. 1.1.04			253	5043004	54.8743	5067	4862		urine		2015	Nigeria	Nigeria						Human, Homo sapiens			Urinary tract infection 32
158836.486	Enterobacter hormaechei strain 3688		158836	WGS	3688				MLST.Enterobacter_cloacae.78				2020-01-20T00:00:00Z		PRJNA600702	SAMN13830000	GCA_009907425.1		JAAATP010000001,JAAATP010000010,JAAATP010000091,JAAATP010000092,JAAATP010000093,JAAATP010000094,JAAATP010000095		Austrian Agency for Health and Food Safety		Illumina MiSeq	103x	Velvet v. 1.1.04			126	4798667	55.0515	4697	4534		urine		2015	Nigeria	Nigeria						Human, Homo sapiens			Urinary tract infection 37
158836.487	Enterobacter hormaechei strain 2781		158836	WGS	2781				MLST.Enterobacter_cloacae.114				2020-01-20T00:00:00Z		PRJNA600702	SAMN13829998	GCA_009907465.1		JAAATN010000001,JAAATN010000010,JAAATN010000089,JAAATN010000090,JAAATN010000091,JAAATN010000092,JAAATN010000093		Austrian Agency for Health and Food Safety		Illumina MiSeq	119x	Velvet v. 1.1.04			161	5117605	54.8683	5117	4927		urine		2015	Nigeria	Nigeria						Human, Homo sapiens			Urinary tract infection 35
158836.488	Enterobacter hormaechei strain 4594		158836	WGS	4594				MLST.Enterobacter_cloacae.459				2020-01-20T00:00:00Z		PRJNA600702	SAMN13830002	GCA_009907525.1		JAAATJ010000001,JAAATJ010000010,JAAATJ010000100,JAAATJ010000101,JAAATJ010000102,JAAATJ010000103,JAAATJ010000104		Austrian Agency for Health and Food Safety		Illumina MiSeq	84x	Velvet v. 1.1.04			252	5004918	54.9406	5066	4853		urine		2015	Nigeria	Nigeria						Human, Homo sapiens			Urinary tract infection 38
158836.884	Enterobacter hormaechei strain H2716R4		158836	WGS	H2716R4				MLST.Enterobacter_cloacae.231	genotype:ST231			2020-11-02T00:00:00Z		PRJNA564235	SAMN12706441			VWTR01000000		University of KwaZulu-Natal (UKZN), South Africa		Illumina MiSeq	99x	SKESA v. 2018-09-01T00:00:00			172	4974385	54.9971	5130	4960		rectal swab		19-Feb-2019	South Africa	South Africa: Ethekwini district, KwaZulu-Natal						Human, Homo sapiens			not applicable
158836.885	Enterobacter hormaechei strain H2741		158836	WGS	H2741					genotype:ST90			2020-11-02T00:00:00Z		PRJNA564235	SAMN12706438			VWTO01000000		University of KwaZulu-Natal (UKZN), South Africa		Illumina MiSeq	99x	SKESA v. 2018-09-01T00:00:00			124	5127214	54.9215	5174	5001		rectal swab		19-Feb-2019	South Africa	South Africa: Ethekwini district, KwaZulu-Natal						Human, Homo sapiens			not applicable
158836.886	Enterobacter hormaechei strain H8767R		158836	WGS	H8767R					genotype:ST90			2020-11-02T00:00:00Z		PRJNA564235	SAMN12706434			VWTK01000000		University of KwaZulu-Natal (UKZN), South Africa		Illumina MiSeq	99x	SKESA v. 2018-09-01T00:00:00			90	4838400	55.4248	4800	4677		rectal swab		19-Feb-2019	South Africa	South Africa: Ethekwini district, KwaZulu-Natal						Human, Homo sapiens			not applicable
158836.887	Enterobacter hormaechei strain H8825R		158836	WGS	H8825R					genotype:ST90			2020-11-02T00:00:00Z		PRJNA564235	SAMN12706431			VWTH01000000		University of KwaZulu-Natal (UKZN), South Africa		Illumina MiSeq	99x	SKESA v. 2018-09-01T00:00:00			71	5106338	54.9459	5113	4937		rectal swab		19-Feb-2019	South Africa	South Africa: Ethekwini district, KwaZulu-Natal						Human, Homo sapiens			not applicable
158836.888	Enterobacter hormaechei strain H8871		158836	WGS	H8871				MLST.Enterobacter_cloacae.78	genotype:ST78			2020-11-02T00:00:00Z		PRJNA564235	SAMN12706428			VWTE01000000		University of KwaZulu-Natal (UKZN), South Africa		Illumina MiSeq	99x	SKESA v. 2018-09-01T00:00:00			156	5262057	54.4489	5350	5159		rectal swab		19-Feb-2019	South Africa	South Africa: Ethekwini district, KwaZulu-Natal						Human, Homo sapiens			not applicable
1812934.5	Enterobacter cloacae complex 'Hoffmann cluster III' strain 2845		1812934	WGS	2845				MLST.Enterobacter_cloacae.78				2017-06-22T00:00:00Z		PRJNA382335	SAMN06704511	GCA_002204935.1		NIZG00000000		Austrian Agency for Health and Food Safety, Vienna, Austria		Illumina MiSeq	61x	Velvet v. 1.1.04			128	4701394	55.09	4631	4535		urine		2015	Nigeria	Nigeria						Human, Homo sapiens			Urogenital disease
1812934.6	Enterobacter cloacae complex 'Hoffmann cluster III' strain 10_14_15		1812934	WGS	10_14_15				MLST.Enterobacter_cloacae.78				2017-06-22T00:00:00Z		PRJNA382335	SAMN06704512	GCA_002204945.1		NIZH00000000		Austrian Agency for Health and Food Safety, Vienna, Austria		Illumina MiSeq	51x	Velvet v. 1.1.04			187	4722136	55.11	4666	4576		Peritoneal fluid		2015	Nigeria	Nigeria						Human, Homo sapiens			ascites
1812934.7	Enterobacter cloacae complex 'Hoffmann cluster III' strain 2840_1		1812934	WGS	2840_1				MLST.Enterobacter_cloacae.78				2017-06-22T00:00:00Z		PRJNA382335	SAMN06703828	GCA_002204955.1		NIZM00000000		Austrian Agency for Health and Food Safety, Vienna, Austria		Illumina MiSeq	82x	Velvet v. 1.1.04			110	4698288	55.09	4619	4520		urine		2015	Nigeria	Nigeria						Human, Homo sapiens			Urogenital disease
1812934.8	Enterobacter cloacae complex 'Hoffmann cluster III' strain Q9		1812934	WGS	Q9				MLST.Enterobacter_cloacae.78				2017-06-22T00:00:00Z		PRJNA382335	SAMN06703827	GCA_002204965.1		NIZF00000000		Austrian Agency for Health and Food Safety, Vienna, Austria		Illumina MiSeq	67x	Velvet v. 1.1.04			148	4691860	55.13	4620	4520				2015	Nigeria	Nigeria						Human, Homo sapiens
550.1211	Enterobacter cloacae strain HB_Z_2347		550	WGS	HB_Z_2347								2017-08-02T00:00:00Z		PRJNA351846	SAMN05960961	GCA_002239955.1		NJCP00000000		JCVI		Illumina NextSeq 500	118.39x	SPAdes v. 3.1.1			44	4787968	55.04	4603	4545		Blood		11-Jun-2015	Nigeria	Nigeria						Human, Homo sapiens			Sepsis
550.1302	Enterobacter cloacae strain 194		550	WGS	194				MLST.Enterobacter_cloacae.456				2017-10-03T00:00:00Z		PRJNA411997	SAMN07692767	GCA_002411645.1		NXHI01000000		Norwegian National Advisory Unit on Detection of Antimicrobial Resistance		Illumina	153x	SPAdes v. 3.9.1			162	5453848	54.5	5580	5441		sputum		2015	Ghana	Ghana: Kumasi						Human, Homo sapiens	male	45	Tuberclosis
550.1303	Enterobacter cloacae strain 170		550	WGS	170								2017-10-03T00:00:00Z		PRJNA411997	SAMN07692766	GCA_002411725.1		NXHK01000000		Norwegian National Advisory Unit on Detection of Antimicrobial Resistance		Illumina	175x	SPAdes v. 3.9.1			37	5092096	54.85	4921	4853		aspirate		2015	Ghana	Ghana: Kumasi						Human, Homo sapiens	male	3	Scalp abcess
[truncated: 23 more columns]
