# Supplementary material for: Population Diversity of Antibiotic Resistant Enterobacterales in Samples From Wildlife Origin in Senegal: Identification of a Multidrug Resistance Transposon Carrying blaCTX–M–15 in Escherichia coli
Source: Front Microbiol. 2022 Mar 18;13:838392. doi: 10.3389/fmicb.2022.838392 (PMC8971907; doi:10.3389/fmicb.2022.838392)
Supplement: Supplementary Table 3 — Summary of the Enterobacterales isolated on selective media (Source, date and localisation were presented). [file Table_3.XLSX]

## Sheet: Sheet1
Number	Code	Strain	Date	Localisation	Mac +ertapenem			LBJMR		Mac + cefotaxime
Baboons					Mac + erta 01	Mac + erta 02	Mac + erta 03	LBJMR 01	LBJMR 02	Mac + cefo 01	Mac + cefo 02	Mac + cefo 03
1	BG001	Baboons	28-30/08/19	Camp du Lion	Stenotrophomonas maltophilia	Pseudomonas guariconensis		Morganella morganii		Pseudomonas nitroreducens
2	BG002	Baboons	28-30/08/19	Camp du Lion	Acinetobacter baumanii			Morganella morganii
3	BG003	Baboons	28-30/08/19	Camp du Lion	Acinetobacter pittii	Pseudomonas guariconensis		Morganella morganii		Acinetobacter guillouie
4	BG004	Baboons	28-30/08/19	Camp du Lion	0			Candida Krusei		Acinetobacter guillouie
5	BG005	Baboons	28-30/08/19	Camp du Lion	0			Providencia alcalifaciens
6	BG006	Baboons	28-30/08/19	Camp du Lion	Pseudomonas nitroreducens	Acinetobacter bereziniae		Proteus hauseri		Bordetella trematum	Ochrobactrum intermedium
7	BG007	Baboons	28-30/08/19	Camp du Lion	0			Morganella morganii		Escherichia coli
8	BG008	Baboons	28-30/08/19	Camp du Lion	Pseudomonas monteilii			Morganella morganii		Acinetobacter gerneri	Acinetobacter guillouie
9	BG009	Baboons	28-30/08/19	Camp du Lion	Pseudomonas nitroreducens			Proteus vulgaris		Acinetobacter gerneri
10	BG010	Baboons	28-30/08/19	Camp du Lion	Stenotrophomonas maltophilia	Acinetobacter bereziniae		Providencia alcalifaciens
11	BG011	Baboons	28-30/08/19	Camp du Lion	0			Providencia alcalifaciens
12	BG012	Baboons	28-30/08/19	Camp du Lion	Arcobacter betzleri	Pseudomonas putida		Morganella morganii
13	BG013	Baboons	28-30/08/19	Camp du Lion	Pseudomonas nitroreducens	Stenotrophomonas maltophilia		Providencia alcalifaciens
14	BG014	Baboons	28-30/08/19	Camp du Lion	Acinetobacter junii	Stenotrophomonas maltophilia		Providencia alcalifaciens
15	BG015	Baboons	28-30/08/19	Camp du Lion	Pseudomonas nitroreducens			Proteus vulgaris
16	BG016	Baboons	28-30/08/19	Camp du Lion	Pseudomonas putida			Proteus vulgaris	Providencia alcalificiens	Ochrobactrum tritici	Bordetella trematum
17	BG017	Baboons	28-30/08/19	Camp du Lion	Pseudomonas nitroreducens	Enterococcus avium		Morganella morganii		Bordetella trematum
18	BG018	Baboons	28-30/08/19	Camp du Lion	Pseudomonas mosseilii	Pseudomonas putida		Morganella morganii
19	BG019	Baboons	28-30/08/19	Camp du Lion	Acinetobacter pittii			Providencia alcalifaciens		Pseudomonas nitroreducens
20	BG020	Baboons	28-30/08/19	Camp du Lion	Arcobacter betzleri	Pseudomonas monteilii		Morganella morganii	Providencia rettgeri	Pseudomonas nitroreducens
21	BG021	Baboons	28-30/08/19	Camp du Lion	Stenotrophomonas maltophilia	Acinetobacter pittii		Serratia marcescens	Proteus mirabilis
22	BG022	Baboons	28-30/08/19	Camp du Lion	Enterococcus avium	Enterococcus faecalis		Morganella morganii	Proteus mirabilis	Achromobacter insolitus
23	BG023	Baboons	28-30/08/19	Camp du Lion	Acinetobacter pittii	Stenotrophomonas maltophilia		Proteus mirabilis
24	BG024	Baboons	28-30/08/19	Camp du Lion	Stenotrophomonas maltophilia	Pseudomonas putida		0
25	BG025	Baboons	28-30/08/19	Camp du Lion	0			Morganella morganii
26	BG026	Baboons	28-30/08/19	Carrière Poste Niokolo	0			0
27	BG027	Baboons	28-30/08/19	Carrière Poste Niokolo	0			Morganella morganii
28	BG028	Baboons	28-30/08/19	Carrière Poste Niokolo	0			Morganella morganii
29	BG029	Baboons	28-30/08/19	Carrière Poste Niokolo	Acinetobacter baumanii			Morganella morganii
30	BG030	Baboons	28-30/08/19	Carrière Poste Niokolo	0			0
31	BG031	Baboons	28-30/08/19	Carrière Poste Niokolo	0			Morganella morganii
32	BG032	Baboons	28-30/08/19	Carrière Poste Niokolo	Acinetobacter guillouie	Enterococcus faecalis		Morganella morganii
33	BG033	Baboons	28-30/08/19	Carrière Poste Niokolo	Enterococcus avium	Acinetobacter nosocomialis	Acinetobacter baumanii	Morganella morganii
34	BG034	Baboons	28-30/08/19	Carrière Poste Niokolo	0			Escherichia coli
35	BG035	Baboons	28-30/08/19	Carrière Poste Niokolo	0			0
36	BG036	Baboons	28-30/08/19	Carrière Poste Niokolo	Acinetobacter baumanii			Morganella morganii
37	BG037	Baboons	28-30/08/19	Carrière Poste Niokolo	Acinetobacter pittii	Acinetobacter baumanii		Morganella morganii
38	BG038	Baboons	28-30/08/19	Carrière Poste Niokolo	Acinetobacter baumanii			Morganella morganii
39	BG039	Baboons	28-30/08/19	Carrière Poste Niokolo	0			Morganella morganii
40	BG040	Baboons	28-30/08/19	Camp du Lion	Stenotrophomonas maltophilia	Pseudomonas aeruginosa		Morganella morganii
41	BG041	Baboons	28-30/08/19	Camp du Lion	Pseudomonas aeruginosa	Acinetobacter pittii	Acinetobacter bereziniae	Providencia alcalifaciens		Achromobacter insolitus
42	BG042	Baboons	28-30/08/19	Camp du Lion	Stenotrophomonas maltophilia	Acinetobacter pittii		Morganella morganii
43	BG043	Baboons	28-30/08/19	Camp du Lion	Stenotrophomonas maltophilia	Pseudomonas putida		Proteus vulgaris	Providencia alcalificiens	Achromobacter insolitus
44	BG044	Baboons	28-30/08/19	Camp du Lion	Pseudomonas nitroreducens	Pseudomonas aeruginosa	Acinetobacter ursingii	Morganella morganii		Achromobacter insolitus	Pseudomonas nitroreducens
45	BG045	Baboons	28-30/08/19	Camp du Lion	Pseudomonas aeruginosa	Stenotrophomonas maltophilia	Pseudomonas nitroreducens	Providencia alcalifaciens		Achromobacter insolitus	Pseudomonas nitroreducens
46	BG046	Baboons	28-30/08/19	Camp du Lion	Pseudomonas aeruginosa	Stenotrophomonas maltophilia		Providencia alcalifaciens	Escherichia coli	Pseudomonas aeruginosa	Pseudomonas nitroreducens
47	BG047	Baboons	28-30/08/19	Camp du Lion	Pseudomonas aeruginosa	Stenotrophomonas maltophilia		Morganella morganii
48	BG048	Baboons	28-30/08/19	Camp du Lion	Acinetobacter courvalinii			Providencia alcalifaciens		Acinetobacter bereziniae
49	BG049	Baboons	28-30/08/19	Camp du Lion	Pseudomonas aeruginosa			0		Pseudomonas aeruginosa	Escherichia coli
50	BG050	Baboons	28-30/08/19	Camp du Lion	Stenotrophomonas maltophilia			Providencia alcalifaciens		Castellanella defragans
51	BG051	Baboons	28-30/08/19	Camp du Lion	0			Serratia marcescens
52	BG052	Baboons	28-30/08/19	Camp du Lion	Stenotrophomonas maltophilia	Acinetobacter bereziniae		Providencia alcalificiens
53	BG053	Baboons	28-30/08/19	Camp du Lion	Stenotrophomonas maltophilia			Morganella morganii		Achromobacter insolitus
54	BG054	Baboons	28-30/08/19	Camp du Lion	Pseudomonas guariconensis	Acinetobacter proteolyticus		Providencia alcalificiens
55	BG055	Baboons	28-30/08/19	Camp du Lion	0			Morganella morganii		Ochrobactrum tritici
56	BG056	Baboons	28-30/08/19	Camp du Lion	Pseudomonas aeruginosa			Providencia alcalificiens
57	BG057	Baboons	28-30/08/19	Camp du Lion	Acinetobacter bereziniae	Pseudomonas putida		Morganella morganii
58	BG058	Baboons	28-30/08/19	Camp du Lion	Pseudomonas guariconensis			Proteus vulgaris
59	BG059	Baboons	28-30/08/19	Camp du Lion	Ochrobactrum troglodytis			Morganella morganii		Pseudomonas nitroreducens
60	BG060	Baboons	28-30/08/19	Camp du Lion	Pseudomonas putida			Proteus vulgaris	Proteus hauseri	Achromobacter xylosoxidans
61	BG061	Baboons	28-30/08/19	Camp du Lion	0			Ochrobactrum intermedium
62	BG062	Baboons	28-30/08/19	Camp du Lion	Stenotrophomonas maltophilia			Proteus mirabilis
63	BG063	Baboons	28-30/08/19	Camp du Lion	Pseudomonas nitroreducens	Acinetobacter bereziniae		Providencia alcalificiens
64	BG064	Baboons	28-30/08/19	Camp du Lion	Stenotrophomonas maltophilia	Acinetobacter pittii		Morganella morganii
65	BG065	Baboons	28-30/08/19	Camp du Lion	Pseudomonas aeruginosa	Acinetobacter pittii		Providencia rettgeri
66	BG066	Baboons	28-30/08/19	Camp du Lion	Stenotrophomonas maltophilia	Acinetobacter gerneri		Morganella morganii		Pseudomonas nitroreducens
67	BG067	Baboons	28-30/08/19	Camp du Lion	Pseudomonas aeruginosa			Providencia alcalificiens	Providencia rettgeri
68	BG068	Baboons	28-30/08/19	Camp du Lion	Stenotrophomonas maltophilia	Acinetobacter pittii		Proteus vulgaris		Ochrobactrum intermedium
69	BG069	Baboons	28-30/08/19	Camp du Lion	Acinetobacter pittii	Acinetobacter nosocomialis		Morganella morganii		Ochrobactrum intermedium	Pseudomonas nitroreducens
70	BG070	Baboons	28-30/08/19	Camp du Lion	Pseudomonas aeruginosa	Stenotrophomonas maltophilia		Providencia rettgeri		Achromobacter insolitus
71	BG071	Baboons	28-30/08/19	Gué Damantan	Pseudomonas nitroreducens	Stenotrophomonas maltophilia		Proteus mirabilis		Pseudomonas nitroreducens
72	BG072	Baboons	28-30/08/19	Gué Damantan	Pseudomonas putida	Pseudomonas aeruginosa	Stenotrophomonas maltophilia	Morganella morganii		Acinetobacter pittii
73	BG073	Baboons	28-30/08/19	Gué Damantan	Pseudomonas putida	Acinetobacter pittii		Proteus mirabilis
74	BG074	Baboons	28-30/08/19	Gué Damantan	Acinetobacter bereziniae			Morganella morganii
75	BG075	Baboons	28-30/08/19	Gué Damantan	Stenotrophomonas maltophilia	Acinetobacter pittii		Morganella morganii		Ochrobactrum intermedium
76	BG076	Baboons	28-30/08/19	Gué Damantan	0			Morganella morganii
77	BG077	Baboons	28-30/08/19	Gué Damantan	Pseudomonas aeruginosa			Ochrobactrum intermedium	Lactobacillus paracasei	Ochrobactrum intermedium	Bordetella hinzii
78	BG078	Baboons	28-30/08/19	Gué Damantan	Pseudomonas aeruginosa	Acinetobacter bereziniae	Acinetobacter pittii	Morganella morganii		Pseudomonas nitroreducens
79	BG079	Baboons	28-30/08/19	Gué Damantan	Pseudomonas aeruginosa			Morganella morganii		Ochrobactrum intermedium	Pseudomonas citronellolis
80	BG080	Baboons	28-30/08/19	Gué Damantan	0			Morganella morganii
81	BG081	Baboons	28-30/08/19	Gué Damantan	Pseudomonas nitroreducens			Proteus mirabilis
82	BG082	Baboons	28-30/08/19	Gué Damantan	Acinetobacter baumanii			Proteus mirabilis		Citrobacter freundii	Escherichia coli
83	BG083	Baboons	28-30/08/19	Gué Damantan	Acinetobacter bereziniae	Pseudomonas aeruginosa		Morganella morganii		Pseudomonas aeruginosa	Stenotrophomonas maltophilia
84	BG084	Baboons	28-30/08/19	Gué Damantan	Acinetobacter bereziniae	Pseudomonas putida		Morganella morganii		Ochrobactrum intermedium
85	BG085	Baboons	28-30/08/19	Gué Damantan	0			Proteus mirabilis		Escherichia coli	Escherichia coli
86	BG086	Baboons	28-30/08/19	Gué Damantan	Pseudomonas guariconensis			Morganella morganii
87	BG087	Baboons	28-30/08/19	Gué Damantan	0			Weissella paramesenteroides
88	BG088	Baboons	28-30/08/19	Gué Damantan	Pseudomonas aeruginosa			Weissella paramesenteroides
89	BG089	Baboons	28-30/08/19	Gué Damantan	Acinetobacter gerneri			Morganella morganii
90	BG090	Baboons	28-30/08/19	Gué Damantan	Pseudomonas aeruginosa			Morganella morganii		Pseudomonas nitroreducens
91	BG091	Baboons	28-30/08/19	Gué Damantan	Pseudomonas aeruginosa			Morganella morganii
92	BG092	Baboons	28-30/08/19	Gué Damantan	Acinetobacter gerneri	Acinetobacter bereziniae		Weissella paramesenteroides
93	BG093	Baboons	28-30/08/19	Gué Damantan	Pseudomonas aeruginosa			Morganella morganii		Ochrobactrum intermedium
94	BG094	Baboons	28-30/08/19	Gué Damantan	Acinetobacter bereziniae	Acinetobacter baumanii		Morganella morganii		Pseudomonas jinjuensis	Ochrobactrum intermedium
95	BG095	Baboons	28-30/08/19	Gué Damantan	Acinetobacter guillouie	Acinetobacter pittii		Morganella morganii		Ochrobactrum intermedium
96	BG096	Baboons	28-30/08/19	Gué Damantan	Pseudomonas aeruginosa			Proteus vulgaris		Pseudomonas aeruginosa
97	BG097	Baboons	28-30/08/19	Gué Damantan	Acinetobacter pittii			Morganella morganii
98	BG098	Baboons	28-30/08/19	Gué Damantan	Pseudomonas otitidis	Acinetobacter pittii		Morganella morganii		Pseudomonas aeruginosa
99	BG099	Baboons	28-30/08/19	Gué Damantan	Stenotrophomonas maltophilia	Acinetobacter bereziniae		Morganella morganii
100	BG100	Baboons	28-30/08/19	Gué Damantan	Stenotrophomonas maltophilia	Acinetobacter bereziniae		Proteus penneri		Bordetella trematum	Morganella morganii	Ochrobactrum intermedium
101	BG101	Baboons	28-30/08/19	Gué Damantan	0			Morganella morganii
102	BG102	Baboons	28-30/08/19	Gué Damantan	0			Proteus mirabilis
103	BG103	Baboons	28-30/08/19	Gué Damantan	Stenotrophomonas maltophilia	Acinetobacter nosocomialis		Morganella morganii
104	BG104	Baboons	28-30/08/19	Gué Damantan	Acinetobacter guillouie	Escherichia coli		Proteus mirabilis
105	BG105	Baboons	28-30/08/19	Gué Damantan	Enterococcus faecalis	Acinetobacter guillouie		Morganella morganii
106	BG106	Baboons	28-30/08/19	Gué Damantan	0			Morganella morganii		Ochrobactrum internedium
107	BG107	Baboons	28-30/08/19	Gué Damantan	0			Morganella morganii
108	BG108	Baboons	28-30/08/19	Gué Damantan	0			Morganella morganii
109	BG109	Baboons	28-30/08/19	Gué Damantan	0			Morganella morganii
110	BG110	Baboons	28-30/08/19	Gué Damantan	0			Morganella morganii
Green monkeys					Mck + erta 01	Mck + erta 02	Mck + erta 03	LBJMR 01	LBJMR 02	Mac + cefo 01	Mac + cefo 02	Mac + cefo 03
1	SV01	Green Monkeys	28-30/08/19	Simenti	Pseudomonas aeruginosa			Providencia alcalifaciens		no identified
2	SV02	Green Monkeys	28-30/08/19	Simenti	Acinetobacter gerneri			Pediococcus pentaceus	Proteus mirabilis	Escherichia coli
3	SV03	Green Monkeys	28-30/08/19	Poste Niokolo	Enterococcus avium	Enterococcus faecium		Providencia alcalifaciens	Proteus vulgaris	Escherichia coli	Bordetella trematum
4	SV04	Green Monkeys	28-30/08/19	Simenti	Acinetobacter gerneri			Proteus mirabilis		Proteus mirabilis
5	SV05	Green Monkeys	28-30/08/19	Simenti	Stenotrophomonas maltophilia			Morganella morganii	Pediococcus pentaceus	Escherichia coli	Morganella morganii
6	SV06	Green Monkeys	28-30/08/19	Simenti	0			Morganella morganii	Weissela paramesenteroides	Escherichia coli
7	SV07	Green Monkeys	28-30/08/19	Camp du Lion	0			Morganella morganii
8	SV08	Green Monkeys	28-30/08/19	Camp du Lion	Pseudomonas aeruginosa			Proteus vulgaris		Pseudomonas nitroreducens
9	SV09	Green Monkeys	28-30/08/19	Camp du Lion	Pseudomonas guariconensis	Enterococcus avium	Acinetobacter gerneri	Proteus mirabilis
10	SV10	Green Monkeys	28-30/08/19	Camp du Lion	Acinetobacter guillouie	Enterococcus casseliflavus	Acinetobacter calcoacetus	Providencia alcalifaciens	Proteus vulgaris
11	SV11	Green Monkeys	28-30/08/19	Camp du Lion	Pseudomonas putida			Proteus vulgaris
12	SV12	Green Monkeys	28-30/08/19	Camp du Lion	Stenotrophomonas maltophilia			Morganella morganii	Weissela paramesenteroides	Achromobacter insolitus	Pseudomonas aeruginosa
13	SV13	Green Monkeys	28-30/08/19	Camp du Lion	Morganella morganii			Morganella morganii, Lactobacillus brevis	Weissela paramesenteroides
14	SV14	Green Monkeys	28-30/08/19	Camp du Lion	Stenotrophomonas maltophilia	Pseudomonas putida		Proteus vulgaris	Providencia rettgeri
15	SV15	Green Monkeys	28-30/08/19	Camp du Lion	Candida krusei	Bacillus magaterium		Pediococcus pentaceus
16	SV16	Green Monkeys	28-30/08/19	Camp du Lion	Pseudomonas aeruginosa	Acinetobacter bereziniae	Enterococcus avium	Morganella morganii	Providencia alcalifaciens, Proteus vulgaris
17	SV17	Green Monkeys	28-30/08/19	Camp du Lion	Enterococcus avium	Enterococcus faecium		Proteus vulgaris		Morganella morganii
18	SV18	Green Monkeys	28-30/08/19	Camp du Lion	Pseudomonas aeruginosa			Proteus vulgaris
19	SV19	Green Monkeys	28-30/08/19	Camp du Lion	Proteus mirabilis			Proteus mirabilis
20	SV20	Green Monkeys	28-30/08/19	Camp du Lion	Pseudomonas putida			Providencia alcalifaciens		Achromobacter insolitus
21	SV21	Green Monkeys	28-30/08/19	Camp du Lion	Vagococcus fluvialis	Enterococcus avium		Lactobacillus plantarum	Providencia alcalifaciens
22	SV22	Green Monkeys	28-30/08/19	Camp du Lion	Pseudomonas aeruginosa			Providencia alcalifaciens	Proteus hauseri	Pseudomonas aeruginosa
23	SV23	Green Monkeys	28-30/08/19	Camp du Lion	0			Proteus hauseri		Pseudomonas nitroreducens
24	SV24	Green Monkeys	28-30/08/19	Camp du Lion	Acinetobacter bereziniae	Pseudomonas aeruginosa		Providencia alcalifaciens	Proteus hauseri	Pseudomonas aeruginosa
25	SV25	Green Monkeys	28-30/08/19	Camp du Lion	Pseudomonas aeruginosa			Providencia alcalifaciens	Pediococcus pentaceus	Bordetella trematum	Pseudomonas aeruginosa
26	SV26	Green Monkeys	28-30/08/19	Camp du Lion	Acinetobacter bereziniae	Pseudomonas putida	Pseudomonas aeruginosa, Enterococcus avium	Proteus mirabilis	Providencia alcalifaciens
27	SV27	Green Monkeys	28-30/08/19	Camp du Lion	Enterococcus faecalis	Acinetobacter baumanii	Acinetobacter courvalini	Morganella morganii	Proteus hauseri	Pseudomonas nitroreducens	Stenotrophomonas maltophilia
28	SV28	Green Monkeys	28-30/08/19	Camp du Lion	Stenotrophomonas maltophilia	Candida krusei	Enterococcus avium	Morganella morganii	Proteus mirabilis	Morganella morganii
29	SV29	Green Monkeys	28-30/08/19	Camp du Lion	Acinetobacter gerneri			Morganella morganii	Proteus hauseri	Pseudomonas nitroreducens
30	SV30	Green Monkeys	28-30/08/19	Camp du Lion	Pseudomonas guariconensis	Acinetobacter guillouie	Pseudomonas aeruginosa	Proteus hauseri	Weissela paramesenteroides	Ochrobactrum intermedium
31	SV31	Green Monkeys	28-30/08/19	Camp du Lion	Acinetobacter pittii	Pseudomonas putida		Proteus mirabilis		Acinetobacter pittii	Pseudomonas nitroreducens
32	SV32	Green Monkeys	28-30/08/19	Camp du Lion	Stenotrophomonas maltophilia			Proteus mirabilis
33	SV33	Green Monkeys	28-30/08/19	Camp du Lion	Acinetobacter gerneri			Serratia marcescens
34	SV34	Green Monkeys	28-30/08/19	Camp du Lion	0			Morganella morganii	Providencia rettgeri
35	SV35	Green Monkeys	28-30/08/19	Camp du Lion	Acinetobacter guillouie	Proteus mirabilis		Weissela paramesenteroides		Ochrobactrum intermedium
36	SV36	Green Monkeys	28-30/08/19	Camp du Lion	Pseudomonas putida	Pseudomonas monteilii	Pseudomonas guariconensis	Proteus mirabilis		Achromobacter insolitus
37	SV37	Green Monkeys	28-30/08/19	Camp du Lion	Stenotrophomonas maltophilia	Pseudomonas monteilii		Proteus mirabilis		Pseudomonas nitroreducens
38	SV38	Green Monkeys	28-30/08/19	Camp du Lion	Pseudomonas guariconensis	Pseudomonas aeruginosa	Pseudomonas monteilii	Morganella morganii	Proteus mirabilis	Pseudomonas nitroreducens
39	SV39	Green Monkeys	28-30/08/19	Camp du Lion	Pseudomonas aeruginosa			Proteus vulgaris	Morganella morganii	Pseudomonas nitroreducens
40	SV40	Green Monkeys	28-30/08/19	Camp du Lion	Pseudomonas aeruginosa			Morganella morganii		Pseudomonas aeruginosa
41	SV41	Green Monkeys	28-30/08/19	Camp du Lion	Morganella morganii			Proteus mirabilis
42	SV42	Green Monkeys	28-30/08/19	Camp du Lion	Acinetobacter bereziniae			Morganella morganii
43	SV43	Green Monkeys	28-30/08/19	Camp du Lion	Enteococcus avium	Acinetobacter tandoii		Morganella morganii		Ochrobactrum intermedium
44	SV44	Green Monkeys	28-30/08/19	Camp du Lion	Acinetobacter pittii	Stenotrophomonas maltophilia		Proteus mirabilis
45	SV45	Green Monkeys	28-30/08/19	Camp du Lion	Acinetobacter pittii	Stenotrophomonas maltophilia	Pseudomonas guariconensis	Proteus vulgaris		Pseudomonas aeruginosa
46	SV46	Green Monkeys	28-30/08/19	Camp du Lion	0			Proteus vulgaris
47	SV47	Green Monkeys	28-30/08/19	Camp du Lion	Acinetobacter baumanii			Providencia rettgeri		Acinetobater baumanii
48	SV48	Green Monkeys	28-30/08/19	Camp du Lion	Stenotrophomonas maltophilia			Morganella morganii
49	SV49	Green Monkeys	28-30/08/19	Camp du Lion	0			Proteus hauseri
50	SV50	Green Monkeys	28-30/08/19	Camp du Lion	0			Proteus hauseri
51	SV51	Green Monkeys	28-30/08/19	Camp du Lion	0			Morganella morganii
52	SV52	Green Monkeys	28-30/08/19	Simenti	Stenotrophomonas maltophilia	Pseudomonas putida		Providencia alcalifaciens
53	SV53	Green Monkeys	28-30/08/19	Simenti	Acinetobacter gerneri			Providencia alcalifaciens
54	SV54	Green Monkeys	28-30/08/19	Simenti	Stenotrophomonas maltophilia	Pseudomonas putida		Morganella morganii		Escherichia coli	Morganella morganii
55	SV55	Green Monkeys	28-30/08/19	Simenti	Pseudomonas monteilii			Morganella morganii		Pseudomonas nitroreducens
56	SV56	Green Monkeys	28-30/08/19	Simenti	Stenotrophomonas maltophilia	Pseudomonas putida		Serratia marecscens	Morganella morganii
57	SV57	Green Monkeys	28-30/08/19	Simenti	Pseudomonas aeruginosa	Acinetobacter pittii		Proteus mirabilis		Pseudomonas nitroreducens
58	SV58	Green Monkeys	28-30/08/19	Simenti	Stenotrophomonas maltophilia	Pseudomonas putida		Morganella morganii	Providencia alcalifaciens	Achromobacter insolitus	Ochrobactrum intermedium
59	SV59	Green Monkeys	28-30/08/19	Simenti	Acinetobacter gyllenbergii	Pseudomonas aeruginosa		Proteus mirabilis		Acinetobacter pittii	Pseudomonas nitroreducens
60	SV60	Green Monkeys	28-30/08/19	Simenti	Acinetobacter pittii			Proteus mirabilis		Ochrobactrum intermedium
61	SV61	Green Monkeys	28-30/08/19	Simenti	Acinetobacter bereziniae	Pseudomonas aeruginosa		Morganella morganii		Pseudomonas aeruginosa
62	SV62	Green Monkeys	28-30/08/19	Simenti	Acinetobacter pittii	Pseudomonas aeruginosa		Morganella morganii		Ochrobactrum tritici
63	SV63	Green Monkeys	28-30/08/19	Simenti	Stenotrophomonas maltophilia	Acinetobacter gyllenbergii		Morganella morganii		Pseudomonas nitroreducens
64	SV64	Green Monkeys	28-30/08/19	Simenti	Stenotrophomonas maltophilia	Acinetobacter pittii		Morganella morganii		Pseudomonas aeruginosa	Pseudomonas nitroreducens
65	SV65	Green Monkeys	28-30/08/19	Simenti	Pseudomonas sp.			Morganella morganii		Pseudomonas nitroreducens
66	SV66	Green Monkeys	28-30/08/19	Simenti	Pseudomonas aeruginosa			Providencia alcalifaciens		Acinetobacter gerneri	Escherichia coli	Pseudomonas aeruginosa
67	SV67	Green Monkeys	28-30/08/19	Simenti	Acinetobacter courvalinii	Pseudomonas aeruginosa		Morganella morganii	Proteus mirabilis
68	SV68	Green Monkeys	28-30/08/19	Simenti	Acinetobacter pittii			Morganella morganii		Pseudomonas nitroreducens
69	SV69	Green Monkeys	28-30/08/19	Simenti	Acinetobacter pittii			Proteus mirabilis		Stenotrophomonas maltophilia	Comamos aquatica	Escherichia coli
70	SV70	Green Monkeys	28-30/08/19	Simenti	Stenotrophomonas maltophilia	Acinetobacter pittii		Morganella morganii		Ochrobactrum intermedium	Achromobacter insolitus
71	SV71	Green Monkeys	28-30/08/19	Simenti	Pseudomonas putida	Stenotrophomonas maltophilia		Serratia marcescens		Acinetobacter bereziniae
72	SV72	Green Monkeys	28-30/08/19	Simenti	0			Providenvia alcalifaciens		Acinetobacter gerneri
73	SV73	Green Monkeys	28-30/08/19	Simenti	Acinetobacter calcoaceticus	Acinetobacter baumanii		Morganella morganii
74	SV74	Green Monkeys	28-30/08/19	Simenti	Acinetobacter courvalinii	Acinetobacter gyllenbergii	Acinetobacter bereziniae	Morganella morganii		Acinetobacter gerneri
75	SV75	Green Monkeys	28-30/08/19	Simenti	Pseudomonas sp.	Enterococcus avium		Morganella morganii
76	SV76	Green Monkeys	28-30/08/19	Simenti	Acinetobacter courvalinii	Pseudomonas putida		Morganella morganii	Providencia alcalifaciens
77	SV77	Green Monkeys	28-30/08/19	Simenti	Pseudomonas monteilii			Providencia rettgeri	Providencia alcalifaciens
78	SV78	Green Monkeys	28-30/08/19	Simenti	Pseudomonas monteilii	Acinetobacter gyllenbergii		Morganella morganii		Acinetobacter gerneri
79	SV79	Green Monkeys	28-30/08/19	Simenti	Pseudomonas putida	Pseudomonas monteilii		Morganella morganii		Ochrobactrum tritici
80	SV80	Green Monkeys	28-30/08/19	Simenti	Pseudomonas aeruginosa	Enterococcus faecalis	Enterococcus casseliflavus	Proteus mirabilis
81	SV81	Green Monkeys	28-30/08/19	Simenti	Acinetobacter guillouie	Pseudomonas guariconensis		Morganella morganii		Ochrobactrum intermedium
82	SV82	Green Monkeys	28-30/08/19	Simenti	Acinetobacter gerneri	Pseudomonas stutzeri	Pseudomonas guariconensis, Pseudomonas aeruginosa	Morganella morganii		Pseudomonas nitroreducens
83	SV83	Green Monkeys	28-30/08/19	Simenti	Stenotrophomonas maltophilia	Acinetobacter gerneri		Proteus mirabilis
84	SV84	Green Monkeys	28-30/08/19	Simenti	Pseudomonas monteilii	Stenotrophomonas maltophilia	Pseudomonas guariconensis	Morganella morganii	Proteus vulgaris	Acinetobacter gerneri
85	SV85	Green Monkeys	28-30/08/19	Simenti	Pseudomonas aeruginosa	Acinetobacter gerneri		Proteus hauseri		Acinetobacter gerneri
86	SV86	Green Monkeys	28-30/08/19	Simenti	Stenotrophomonas maltophilia	Pseudomonas putida		Proteus hauseri		Pseudomonas aeruginosa
87	SV87	Green Monkeys	28-30/08/19	Simenti	Stenotrophomonas maltophilia	Pseudomonas putida		Providencia rettgeri	Providencia alcalifaciens, Morganella morganii	Pseudomonas nitroreducens
88	SV88	Green Monkeys	28-30/08/19	Simenti	Acinetobacter haemolyticus	Acinetobacter courvalinii	Stenotrophomonas maltophilia	Morganella morganii
89	SV89	Green Monkeys	28-30/08/19	Simenti	Pseudomonas putida	Pseudomonas monteilii		Morganella morganii		Pseudomonas nitroreducens
90	SV90	Green Monkeys	28-30/08/19	Simenti	Pseudomonas putida			Proteus mirabilis		Acinetobacter pittii
91	SV91	Green Monkeys	28-30/08/19	Simenti	Pseudomonas monteilii	Pseudomonas aeruginosa		Proteus mirabilis	Providencia alcalifaciens	Pseudomonas nitroreducens	Acinetobacter pittii
92	SV92	Green Monkeys	28-30/08/19	Simenti	Acinetobacter johsonii	Acinetobacter pittii	Pseudomonas aeruginosa	Morganella morganii		Ochrobactrum intermedium
93	SV93	Green Monkeys	28-30/08/19	Simenti	Pseudomonas monteilii	Acinetobacter bereziniae		Providencia alcalifaciens
94	SV94	Green Monkeys	28-30/08/19	Simenti	Pseudomonas aeruginosa	Acinetobacter bereziniae		Morganella morganii		Morganella morganii
95	SV95	Green Monkeys	28-30/08/19	Simenti	Acinetobacter pittii	Pseudomonas guariconensis		Morganella morganii	Proteus hauseri	Pseudomonas nitroreducens	Acinetobacter pittii
Chimpanzees					Mac+ erta 01	Mac+ erta 02	Mac+ erta 03	LBJMR 01	LBJMR 02	Mac + cefo 01	Mac + cefo 02
1	CH001	chimpanzee	2019-08-28	Antenne Niokolo	Pseudomonas monteilii	Pseudomonas guariconensis		Serratia marecescens	Enterobacter cloacae	Pseudomonas aeruginosa
2	CH002	chimpanzee	2019-08-28	Antenne Niokolo	Acinetobacter pittii			Enterobacter cloacae		Escherichia coli
3	CH003	chimpanzee	2019-08-28	Antenne Niokolo	Acinetobacter gyllenbergi	Stenotrophomonas maltophilia	Pseudomonas citronellolis	Enterobacter cloacae		Pseudomonas nitroreducens
4	CH004	chimpanzee	2019-08-28	Antenne Niokolo	Pseudomonas guariconensis	Stenotrophomonas maltophilia	Acinetobacter pittii	Serratia marecescens		Pseudomonas aeruginosa
5	CH005	chimpanzee	2019-08-28	Antenne Niokolo	Stentrophomonas maltophlia	Pseudomonas nitroreducens		Enterobacter cloacae		Pseudomonas aeruginosa
6	CH006	chimpanzee	2019-08-28	Antenne Niokolo	Acinetobacter pittii	Pseudomonas aeruginosa		Proteus vulgaris	Morganella morganii	Acinetobacter bereziniae
7	CH007	chimpanzee	2019-08-28	Antenne Niokolo	Acinetobacter pittii	Stenotrophomonas maltophilia		Proteus vulgaris
8	CH008	chimpanzee	2019-08-28	Antenne Niokolo	Acinetobacter courvalinii	Acinetobacter pittii		0		Achromobacter insolitus
9	CH009	chimpanzee	2019-08-28	Antenne Niokolo	Pseudomonas aeruginosa	Stenotrophomonas maltophilia		Ochrobactrum intermedium	Enterobacter cloacae	Pseudomonas aeruginosa
10	CH010	chimpanzee	2019-08-28	Antenne Niokolo	Pseudomonas guariconensis	Stenotrophomonas maltophilia		Enterobacter cloacae	Ochrobactrum intermedium	Pseudomonas aeruginosa	Achromobacter insolitus
	PRIMATES				Mac+ erta 01	Mac+ erta 02	Mac+ erta 03	LBJMR 01	LBJMR 02	Mac + cefo 01	Mac + cefo 02
1	AGM 1	Green Monkeys	2015	Senegal	0			Serratia marcescens		0
2	AGM 2	Green Monkeys	2015	Senegal	0			Enterobacter cloacae		0
3	AGM 3	Green Monkeys	2015	Senegal	0			0		0
4	AGM 4	Green Monkeys	2015	Senegal	0			0		0
	PRIMATES				Mac+ erta 01	Mac+ erta 02	Mac+ erta 03	LBJMR 01	LBJMR 02	Mac + cefo 01	Mac + cefo 02
1	MFB1	Baboons	2015	Senegal	0			0		0
2	MFB2	Baboons	2015	Senegal	0			Providencia rettgeri		0
3	MFB3	Baboons	2015	Senegal	0			Escherichia coli		0
4	MFB4	Baboons	2015	Senegal	0			0		0
5	MFB5	Baboons	2015	Senegal	0			0		0
6	MFB6	Baboons	2015	Senegal	Stenotrophomonas maltophilia			Enterobacter cloacae		Pseudomonas nitroreducens
7	MFB7	Baboons	2015	Senegal	0			0		0
