# Supplementary material for: Population Diversity of Antibiotic Resistant Enterobacterales in Samples From Wildlife Origin in Senegal: Identification of a Multidrug Resistance Transposon Carrying blaCTX–M–15 in Escherichia coli
Source: Front Microbiol. 2022 Mar 18;13:838392. doi: 10.3389/fmicb.2022.838392 (PMC8971907; doi:10.3389/fmicb.2022.838392)
Supplement: Supplementary Table 4 — Characteristics summary of Enterobacterales isolated on selective media. Antibiotic susceptibility tests to provide resistance profile and genomic analysis results (antibiotic resistance genes, plasmid and virulence genes as well as allelic profile) were presented. [file Table_4.XLSX]

## Sheet: Sheet1
Table S4. Characteristics summary of enterobacteria isolated on selective media
Specimens	Recovery date	Samples	Species	Medium	AMX	AMC	TZP	CRO	FEP	ETP	IPM	GN	AK	CIP	SXT	FF	FT	DO	CO	CO	BLSE phenotype	Carbatest	Resistance number	Strain number	Accession numbers	Genome size	%GC	Contigs	Antibiotic resistance genes	PlasmidFinder	+/- SFII-like bacteriophage	VFDB	MLST
Green monkeys	2015	AGM 2	Enterobacter cloacae	LBJMR	R	R	S	S	S	S	S	S	S	S	S	S	S	S	R	R(>64 ug/ml)	no	N/A	3	Q0181	SAMN19728220	5195636	54.4	70	fosA_1, oqxB_1, oqxA_1, blaCMH-3_1	IncN_1, IncFIB(K)_1_Kpn3, Col440II_1, ColRNAI_1	N/A	ompA, csgG	ST1543
	2019	SV 002	Escherichia coli	cefotaxime	R	R	S	R	R	S	S	S	S	R	R	S	S	R	S	S	Yes	N/A	7	Q2154	SAMN19728221	4853614	50.73	418	mdf(A)_1, sul2_2, aph(3'')-Ib_5, aph(6)-Id_1, blaTEM-1B_1, tet(A)_6, dfrA14_5, blaCTX-M-15_1, qnrS1_1	IncY_1	No	NONE	ST469
		SV 003	Escherichia coli	cefotaxime	R	R	R	R	R	S	S	S	S	R	R	S	S	R	S	S	Yes	N/A	8	Q2155	SAMN19728222	5153701	50.13	2368	aac(6')-Ib-cr_1, blaCTX-M-15_1, qnrS1_1, mdf(A)_1, dfrA17_1, aadA5_1, mph(A)_2	IncFIB(AP001918)_1, IncFIC(FII)_1, IncFIA_1	No	NONE	ST3580
		SV 005	Escherichia coli	cefotaxime	R	S	S	R	R	S	S	S	S	S	R	S	S	R	S	S	Yes	N/A	5	Q2156	SAMN19728223	4708864	50.65	274	qnrS1_1, blaCTX-M-15_1, blaTEM-1B_1, mdf(A)_1, sul2_2, aph(3'')-Ib_5, aph(6)-Id_1, tet(A)_3, dfrA14_1	NONE	Yes	ompA, espX5, csgB, csgD, csgF, csgG, gspC, gspD, gspE, gspF, gspG, gspH, gspI, gspJ, gspK, gspL, gspM, fimC, fimD, fimF, fimG, fimH, espY1, espX4, espL4, fimA, fimE, fimB, entD, fes, fepA, entF, fepC, fepG, fepD, entA, entB, entE, entC, fepB, entS, ykgK/ecpR	ST10
		SV 006	Escherichia coli	cefotaxime	R	R	S	R	R	S	S	S	S	R	S	S	S	R	S	S	Yes	N/A	6	Q2157	SAMN19728224	5133827	49.34	254	tet(A)_6, dfrA14_5, mdf(A)_1, blaTEM-1B_1, blaCTX-M-15_1, qnrS1_1, aph(6)-Id_1, aph(3'')-Ib_5, sul2_2	NONE	No	entD, csgD, csgF, csgG, espY1, gspJ, gspI, gspH, fimH, fimG, fimF, ykgK/ecpR, gspF, fepD, gspL, fepC, fepB, gspC, fimE	ST10
		SV 017	Morganella morganii	cefotaxime	S	S	S	R	R	S	S	S	S	S	S	R	R	S	R	R	no	N/A	5	Q2158	SAMN19728225	3717166	51.3	62	blaMOR-2_1, catA2_1, tet(D)_1	NONE	N/A	NONE	No
		SV 028	Morganella morganii	cefotaxime	R	R	S	R	S	S	S	S	S	S	S	R	R	S	R	R	no	N/A	6	Q2159	SAMN19728226	3697471	51.23	36	blaMOR-2_1	NONE	N/A	NONE	no
		SV 035	Proteus mirabilis	Ertapenem	S	S	S	S	S	S	S	S	S	S	S	S	R	R	R	R	no	N/A	3	Q3812	SAMN19728227	3769074	38.54	65	tet(J)_1, cat_1	NONE	N/A	NONE	No
		SV 054	Escherichia coli	cefotaxime	R	R	S	R	R	S	S	S	S	R	R	S	S	R	S	S	Yes	N/A	7	Q2160	SAMN19728228	4835593	50.97	10	mdf(A)_1, tet(A)_4, sul2_2, aph(3'')-Ib_5, aph(6)-Id_1, blaTEM-1B_1, blaCTX-M-15_1, qnrS1_1, dfrA14_1	IncY_1	No	fimH, fimG, fimF, fimD, fimC, fimI, fimA, fimE, fimB, csgB, csgD,csgF, csgG, ompA, gspC, gspD, gspE, gspF, gspG, gspH, gspI, gspJ, gspK, gspL, gspM, entD, entC, entE, entB,entA, entF, fepA, fes, fepC, fepG, fepD, fepB, entS, espX5, espX4, yagV/ecpE, yagW/ecpD, yagX/ecpC, yagY/ecpB, yagZ/ecpA, ykgK/ecpR, fdeC, espR1	ST224
		SV 054	Morganella morganii	cefotaxime	R	R	R	R	R	S	S	S	R	S	S	R	R	S	R	R	Yes	N/A	9	Q2169	SAMN19728229	4132053	50.61	31	catA2_1, blaDHA-12_1	NONE	N/A	NONE	No
		SV 066	Escherichia coli	cefotaxime	R	S	S	R	R	S	S	S	S	S	R	S	S	R	S	S	Yes	Negative	5	Q2170	SAMN19728230	4858808	50.75	13	mdf(A)_1, sul2_2, aph(3'')-Ib_5, aph(6)-Id_1, tet(A)_3, blaTEM-1B_1, blaCTX-M-15_1, qnrS1_1, dfrA14_1	NONE	Yes	csgG, csgF, csgD, csgB, gspM, gspL, gspK, gspJ, gspI, gspH, gspG, gspF, gspE, gspD, gspC, espY1, espX5, fepA, fepC, fepG, fepD, fepB, entD, entF, entS, entC, entE, enTB, entA, fes, ompA, aslA, espL4, espX4, fimB, fimE, fimA, fimC, fimD, fimF, fimG, fimH	ST10
		SV 069	Escherichia coli	cefotaxime	R	R	S	R	R	S	S	S	S	R	R	S	S	R	S	S	Yes	N/A	7	Q2161	SAMN19728231	4781695	50.93	80	mdf(A)_1, sul2_2, aph(3'')-Ib_5, aph(6)-Id_1, blaTEM-1B_1, blaCTX-M-15_1, qnrS1_1, tet(A)_4, dfrA14_1	IncY_1	No	fimH, fimG, fimF, fimD, fimC, fimI, fimA, fimE, fimB, csgB, csgD,csgF, csgG, ompA, gspC, gspD, gspE, gspF, gspG, gspH, gspI, gspJ, gspK, gspL, gspM, entD, entC, entE, entB,entA, entF, fepA, fes, fepC, fepG, fepD, fepB, entS, espX5, espX4, yagV/ecpE, yagW/ecpD, yagX/ecpC, yagY/ecpB, yagZ/ecpA, ykgK/ecpR, fdeC, espR1	ST224
		SV 094	Morganella morganii	cefotaxime	R	R	S	R	S	S	S	S	S	S	S	R	S	S	R	R	no	N/A	5	Q2162	SAMN19728232	4089409	50.73	92	blaDHA-12_1, tet(D)_1, catA2_1	NONE	N/A	NONE	No
Baboons	2015	MFB 3	Escherichia coli	LBJMR	S	S	S	S	S	S	S	S	S	S	S	S	S	S	S	S	no	N/A	0	Q0179	SAMN19728233	5286897	50.28	142	mdf(A)_1	IncFIB(AP001918)_1	No	espL1, gspC, gspD, gspE, gspF, gspG, gspH, gspI, gspJ, gspL, gspK, gspM, csgG, csgF, csgD, csgB, espY2, espX1, espX2, fimB, fimE, fimA, fimI, fimC, fimD, fimF, fimG, fimH, ompA, fdeC, ykgK/ecpR, yagZ/ecpA, yagY/ecpB, yagX/ecpC, yagW/ecpD, yagV/ecpE, entD, fepA, fes, entF, fepC, fepG, fepD, entS, fepB, entC, entB, entA, espR3, aslA, espY4, espL4, espX4, espX5, shuV, shuU, shuY, shuX, shuW, shuT, s…	ST2803
		MFB 6	Enterobacter asburiae	LBJMR	R	R	S	S	S	S	S	S	S	S	S	S	S	S	R	R (>64 ug/ml)	no	N/A	3	Q0180	SAMN19728234	4993646	55.73	69	fosA_1, oqxB_1, oqxA_1, blaACT-6_1	NONE	N/A	entA, entB, fepD, csgG, ompA	ST1544
	2019	BG 007	Escherichia coli	cefotaxime	R	R	S	R	I	S	S	S	S	S	R	S	S	R	S	S	Yes	N/A	5	Q2163	SAMN19728235	4627536	50.87	131	mdf(A)_1, qnrS1_1, blaCTX-M-15_1, blaTEM-1B_1, aph(6)-Id_1, aph(3'')-Ib_5, sul2_2, tet(A)_4, dfrA14_1	IncY_1, Col440II_1, Col440I_1, Col440I_1	No	ompA, espX4, entA, entB, entE, entC, fepB, entS, fepD, fepG, fepC, entF, fes, fepA, entD, csgB, csgD, csgF, csgG, fdeC	ST202
		BG 034	Escherichia coli	LBJMR	S	S	S	S	S	S	S	S	S	S	S	S	S	R	R	R (4 ug/ml)	no	N/A	2	Q3820	SAMN19728236	5285178	50.95	1533	ant(3'')-Ia_1, tet(A)_4, mdf(A)_1	IncFIB(AP001918)_1, IncFIB(AP001918)_1, ColRNAI_1, IncFII(pHN7A8)_1_pHN7A8	Yes	vat, shuS, shuA, shuT, chuW, shuX, shuY, shuU, shuV, espX2, gspM, gspL, gspK, gspJ, espY4, fimB, fimE, fimA, espY3, gspF, gspE, fepA, ykgK/ecpR, aslA, paa, espX1, espY2, csgB, fimG, entA, gspI, gspH, fepD, f17d-G, entD, csgD, csgF	ST6611
		BG 046	Escherichia coli	LBJMR	S	S	S	S	S	S	S	S	S	S	S	S	S	S	R	R (8 ug/ml)	no	N/A	1	Q3819	SAMN19728237	4695093	50.71	83	mdf(A)_1	NONE	No	csgB, csgD, csgF, csgG, gspC, gspD, gspE, gspF, gspG, gspH, gspI, gspJ, gspK, gspL, gspM, entA, entB, entE, entC, entS, entF, entD, fepB, fepD, fepG, fepC, fepA, fes, ompA, espX1, yagV/ecpE, yagW/ecpD, yagX/ecpC, yagY/ecpB, yagZ/ecpA, ykgK/ecpR, fdeC	ST196
		BG 049	Escherichia coli	cefotaxime	R	S	S	R	R	S	S	S	S	S	S	S	S	S	S	S	Yes	N/A	3	Q2164	SAMN19728238	4565770	50.72	139	mdf(A)_1, tet(A)_4, qnrS1_1, blaCTX-M-15_1	Col440I_1	No	ompA, espY1, gtrB, aslA, entD, fepA, fes, entF, fepC, fepG, fepD, entS, fepB, entC, entE, entB, entA, espX4, fimB, fimE, fimA, fimI, fimC, fimD, fimF, fimG, fimH, csgF, csgG	ST10
		BG 082	Escherichia coli	cefotaxime	S	S	S	S	S	S	S	S	S	S	S	S	S	S	S	S	no	N/A	0	Q3830	SAMN19728239	5284977	50.35	162	mdf(A)_1	NONE	No	espL1, espR1, espX2, ompA, csgB, csgD, csgF, csgG, espY2, espY1, espX1, shuV, shuU, shuY, shuX, chuW, shuT, shuT, shuS, yagV/ecpE, yagW/ecpD, yagX/ecpC, yagY/ecpB, yagZ/ecpA, ykgK/ecpR, fdeC, gspM, gspL, gspK, gspJ, gspI, gspH, gspG, gspF, gspE, gspD, gspC, espL4, espX4, espX5, fimB, fimE, fimA, fimI, fimC, fimD, fimF, fimG, fimH, entA, entB, entE, entC, entS, entF, entD, fepA, fes, espY4, aslA, …	ST10648
		BG 085-A	Escherichia coli	cefotaxime	R	S	S	R	R	S	S	S	S	S	R	S	S	R	S	S	Yes	N/A	5	Q2165	SAMN19728240	4680671	50.7	113	mdf(A)_1, sul2_2, aph(3'')-Ib_5, aph(6)-Id_1, tet(A)_3, blaTEM-1B_1, blaCTX-M-15_1, qnrS1_1, dfrA14_1	NONE	yes	csgG, csgF, csgD, csgB, gspM, gspL, gspK, gspJ, gspI, gspH, gspG, gspF, gspE, gspD, gspC, espY1, espX5, fepA, fepC, fepG, fepD, fepB, entD, entF, entS, entC, entE, enTB, entA, fes, ompA, aslA, espL4, espX4, fimB, fimE, fimA, fimC, fimD, fimF, fimG, fimH	ST10
		BG 085-B	Escherichia coli	cefotaxime	R	S	S	R	R	S	S	S	S	S	R	S	S	R	S	S	Yes	N/A	5	Q3797	SAMN19728241	4852400	50.67	553	mdf(A)_1, qnrS1_1, blaCTX-M-15_1, sul2_2, aph(3'')-Ib_5, aph(6)-Id_1, tet(A)_6, dfrA14_5, blaTEM-1B_1	NONE	yes	csgG, csgF, csgD, csgB, gspM, gspL, gspK, gspJ, gspI, gspH, gspG, gspF, gspE, gspD, gspC, espY1, espX5, fepA, fepC, fepG, fepD, fepB, entD, entF, entS, entC, entE, enTB, entA, fes, ompA, aslA, espL4, espX4, fimB, fimE, fimA, fimC, fimD, fimF, fimG, fimH	ST10
		BG 104	Escherichia coli	Ertapenem	S	S	S	S	S	S	S	S	S	S	S	S	S	S	S	S	no	N/A	0	Q3824	SAMN19728242	4910753	50.58	124	mdf(A)_1	IncFIB(AP001918)_1, IncFII(pCoo)_1_pCoo, ColRNAI_1	No	csgB, csgD, csgF, csgG, gspC, gspD, gspE, gspF, gspG, gspH, gspI, gspJ, gspK, gspL, gspM, entA, entB, entE, entC, entS, entF, entD, fepB, fepD, fepG, fepC, fepA, fes, ompA, espX1, yagV/ecpE, yagW/ecpD, yagX/ecpC, yagY/ecpB, yagZ/ecpA, ykgK/ecpR, fdeC, espF, espB, espD, espA, escG, escF, cesD2, sepL, escD, eae, cesT, map, cesF, espH, sepQ/escQ, escO, escN, escV, cesL, sepZ/espZ, escI, escJ, sepD, …	ST642
Chimpanzees	2019	CH 001	Enterobacter quasiroggenkampii	LBJMR	R	R	S	S	S	S	S	S	S	S	S	S	R	S	R	R (>64 ug/ml)	no	N/A	3	Q3813	SAMN19728243	4735396	55.9	37	oqxA_1, oqxB_1, fosA_7, blaCMG_1	Col440I_1	N/A	entA, ompA	ST1545
		CH 002	Escherichia coli	cefotaxime	R	R	S	R	R	S	S	S	S	I	S	S	S	S	S	S	Yes	N/A	4	Q3821	SAMN19728244	4724363	51.06	589	qnrS1_1, blaCTX-M-15_1, mdf(A)_1	IncB/O/K/Z_2, Col440I_1, ColRNAI_1, Col440I_1	No	iroN, iroB, yagZ/ecpA, gspC, gspD, gspE, gspF, gspG, gspH, gspI, gspJ, gspK, gspL, gspM, gtrA, gtrB, ompA, espX1, espX4, espX5, csgB, csgD, csgF, csgG, fdeC, ykgK/ecpR, yagZ/ecpA, yagY/ecpB, yagX/ecpC, yagW/ecpD, yagV/ecpE, ompA, fliG, fliM, fliN, flgH, entA, entB, fepC, entE, entC, fepB, entS, fepD, fepG, fepC, entF, fes, fepA, entD, astA	ST212
		CH 002	Enterobacter cloacae	LBJMR	R	R	S	S	S	S	S	S	S	S	S	S	R	S	R	R (>64 ug/ml)	no	N/A	3	Q3814	SAMN19728245	4843551	55.06	56	oqxA_1, oqxB_1, fosA_1, blaCMH-3_1	NONE	N/A	csgG, ompA, entA	ST1546
		CH 003	Enterobacter quasiroggenkampii	LBJMR	R	R	S	S	S	S	S	S	S	S	S	S	S	S	R	R (>64 ug/ml)	no	N/A	2	Q3810	SAMN19728246	4698754	55.95	93	oqxA_1, oqxB_1, fosA_1, blaCMG_1	NONE	N/A	entA, ompA	ST1547
		CH 005	Enterobacter cloacae	LBJMR	R	R	S	S	S	S	S	S	S	S	S	S	S	S	R	R (>64 ug/ml)	no	N/A	2	Q3804	SAMN19728247	4725095	55.95	32	oqxA_1, oqxB_1, fosA_7, blaCMG_1	NONE	N/A	ompA	ST1548
		CH 009	Enterobacter bugandensis	LBJMR	R	R	S	S	S	S	S	S	S	S	S	S	S	S	R	R (>64 ug/ml)	no	N/A	2	Q3805	SAMN19728248	5212527	56.15	720	oqxB_1, oqxA_1, fosA_7, blaACT-6_1	NONE	N/A	csgG, ompA, iroN, iroE, iroD, iroC, iroB	ST1084
		CH 010	Enterobacter quasiroggenkampii	LBJMR	R	R	S	S	S	S	S	S	S	S	S	S	R	S	R	R (>64 ug/ml)	no	N/A	3	Q3803	SAMN19728249	4765784	55.87	42	oqxA_1, oqxB_1, fosA_7, blaCMG_1	NONE	N/A	ompA, entA	ST1549
Environment	2019	NCS 001	Enterobacter hormaechei	cefotaxime	R	R	I	R	S	S	S	S	S	S	R	S	S	S	S	S	no	Negative	4	Q2141	SAMN19728250	5436216	55.56	1067	blaTEM-1B_1, aph(6)-Id_1, aph(3'')-Ib_5, oqxB_1, oqxA_1, fosA_7, blaACT-15_1, sul2_2, dfrA14_5, tet(D)_1	IncFIB(pECLA)_1_pECLA, Col440II_1, ColRNAI_1, IncFII(S)_1	N/A	iroB, csgG, iroE, iroN, iroD, iroC, ompA, entB	ST113
		NCS 002B	Morganella morganii	Ertapenem	R	R	S	S	S	S	I (2 ug/ml)	S	R	S	S	S	R	S	R	R	no	Negative	5	Q2142	SAMN19728251	4293848	50.54	111	blaDHA-12_1,catA2_1	NONE	N/A	NONE	No
		NCS 002C	Morganella morganii	Ertapenem	R	R	S	S	S	S	S	S	S	S	S	R	R	S	R	R	no	Negative	5	Q2143	SAMN19728252	4131579	50.69	338	catA2_1, blaDHA-12_1	ColRNAI_1, ColRNAI_1	N/A	NONE	No
		NCS 003A	Morganella morganii	Ertapenem	R	R	S	S	S	S	I (2 ug/ml)	S	S	S	S	S	R	S	R	R	no	Negative	4	Q2144	SAMN19728253	4215731	50.67	96	blaDHA-12_1, catA2_1	NONE	N/A	NONE	No
		NCS 005	Enterobacter bugandensis	LBJMR	R	R	S	S	S	S	S	S	S	S	S	S	S	S	S	S (0.25 ug/ml)	no	N/A	2	Q3822	SAMN19728254	4838317	55.93	78	blaACT-6_1, oqxA_1, oqxB_1, fosA_7	NONE	N/A	csgG, ompA, entB, entA, lpfA, lpfB, lpfC, lpfE	ST1550
		NCS 006A	Serratia ureilytica	Ertapenem	R	R	S	S	S	S	S	S	S	S	S	R	R	S	R	R	no	N/A	5	Q2145	SAMN19728255	5019443	59.64	57	aac(6')-Ic_1, blaSST-1_1, oqxB_1, tet(41)_1	NONE	N/A	fliM, flgH, fliP, fliG	No
		NCS 006B	Enterobacter cloacae	LBJMR	R	R	S	S	S	S	S	S	S	S	S	S	S	S	R	R (>64 ug/ml)	no	N/A	2	Q3807	SAMN19728256	4949940	55.12	46	oqxA_1, oqxB_1, fosA_7, blaCMH-3_1	NONE	N/A	csgG, ompA	ST1551
		NCS 009	Citrobacter cronae	cefotaxime	R	R	I	R	S	S	S	S	S	S	S	S	S	S	S	S	no	N/A	3	Q2146	SAMN19728257	5069150	52.03	75	qnrB12_2, blaCMY-98_1	IncFIB(pB171)_1_pB171	N/A	csgB, csgD, csgE, csgF, csgG, ompA, fepC, fepG, entE, entB, entA	ST574
		NCS 010	Morganella morganii	Ertapenem	R	R	S	S	S	S	I (1.5 ug/ml)	S	S	S	S	S	R	S	R	R	no	Negative	4	Q2147	SAMN19728258	4147636	50.65	82	blaDHA-12_1, catA2_1	ColRNAI_1, ColRNAI_1	N/A	NONE	No
		NCS 013B	Enterobacter quasiroggenkampii	Ertapenem	R	R	S	S	S	S	S	S	S	S	S	S	S	S	S	S	no	N/A	2	Q2148	SAMN19728259	4776977	55.84	127	oqxA_1, oqxB_1, fosA_1, blaCMG_1	repA_2_pKPC-2	N/A	ompA, entA	ST1552
		NCS 018B	Enterobacter cloacae	LBJMR	R	R	S	S	S	S	S	S	S	S	S	S	S	S	R	R (32 ug/ml)	no	N/A	3	Q3806	SAMN19728260	4957230	55.1	54	oqxA_1, oqxB_1, fosA_7, blaCMH-3_1	NONE	N/A	csgG, ompA	ST1553
		NCS 019B	Enterobacter quasiroggenkampii	LBJMR	R	R	S	S	S	S	S	S	S	S	S	S	S	S	R	R (8 ug/ml)	no	N/A	3	Q3808	SAMN19728261	4770973	55.79	94	oqxA_1, oqxB_1, fosA_7, blaCMG_1	NONE	N/A	fepG, ompA	ST1554
		NCS 022A	Enterobacter cloacae	LBJMR	R	R	S	S	S	S	S	S	S	S	S	S	S	S	R	R (>64 ug/ml)	no	N/A	2	Q3794	SAMN19728262	4715301	56	44	oqxA_1, oqxB_1, fosA_7, blaCMG_1	NONE	N/A	ompA, entA	ST1570
		NCS 023	Enterobacter cloacae	LBJMR	R	R	S	S	S	S	S	S	S	S	S	S	S	S	R	R (64 ug/ml)	no	N/A	3	Q3796	SAMN19728263	5024698	55.04	30	oqxA_1, oqxB_1, fosA_7, blaCMH-3_1	NONE	N/A	csgG, ompA, fepG	ST1555
		NCS 24A	Enterobacter cloacae	LBJMR	R	R	S	S	S	S	S	S	S	S	S	R	S	S	R	R (>64 ug/ml)	no	N/A	3	Q3818	SAMN19728264	5037136	54.89	60	oqxA_1, oqxB_1, fosA_7, blaCMH-3_1	NONE	N/A	csgG, ompA	ST1556
		NCS 027C	Enterobacter cloacae	LBJMR	R	R	S	S	S	S	S	S	S	S	S	S	S	S	R	R (>64 ug/ml)	no	N/A	2	Q3831	SAMN19728265	4973213	54.87	47	oqxA_1, oqxB_1, fosA_7, blaCMH-3_1	IncR_1, IncFII(pECLA)_1_pECLA	N/A	csgG, ompA	ST1557
		NCS 028A	Klebsiella aerogenes	LBJMR	R	R	S	S	S	S	S	S	S	S	S	S	S	S	R	R (4 ug/ml)	no	N/A	3	Q1946	SAMN19728266	5050183	55.05	64	oqxA_1, oqxB_1, fosA_6	NONE	N/A	fepC, entB, entA, yagZ/ecpA, fliG, fliM, fliN, flgH, ompA	ST225
		NCS 028B	Enterobacter sichuanensis	LBJMR	R	R	S	S	S	S	S	S	S	S	S	S	S	S	S	S (0.25 ug/ml)	no	N/A	2	Q3826	SAMN19728267	4874420	55.35	35	oqxA_1, oqxB_1, fosA_7, blaACT-6_1	IncFIB(pECLA)_1_pECLA, IncFII(pECLA)_1_Pecla	N/A	ompA, csgG	ST1558
		NCS 030C	Enterobacter roggenkampii	LBJMR	R	R	S	S	S	S	S	S	S	S	S	S	S	S	R	R (>64 ug/ml)	no	N/A	2	Q3823	SAMN19728268	4618663	56.21	23	oqxA_1, oqxB_1, fosA_1, blaMIR-1_1	NONE	N/A	ompA, csgG, entA, entB	ST1559
		NCS 031A	Enterobacter cloacae	LBJMR	R	R	S	S	S	S	S	S	S	S	S	S	R	S	R	R (>64 ug/ml)	no	N/A	3	Q3809	SAMN19728269	4764814	55.8	64	fosA_7, blaCMG_1, oqxA_1, oqxB_1	NONE	N/A	ompA, fepG, entB	ST1565
		NCS 033A	Klebsiella aerogenes	Ertapenem	R	R	S	S	S	S	S	S	S	S	S	S	S	S	S	S	no	N/A	2	Q2149	SAMN19728270	5091346	54.96	198	fosA_6, oqxA_1, oqxB_1	NONE	N/A	ompA, entA, entB, iroB, iroN, yagZ/ecpA, fliN, fliM, fliG, flgH, fepC	ST226
		NCS 033	Citrobacter cronae	cefotaxime	R	R	S	S	S	S	S	S	S	S	S	S	S	S	S	S	no	N/A	2	Q2150	SAMN19728271	4992718	52.07	102	qnrB12_2, blaCMY-98_1	NONE	N/A	csgB, fepC, fepG, entE, entB, ompA, csgD, csgE, csgF,csgG	_
		NCS 034A	Enterobacter quasiroggenkampii	LBJMR	R	R	S	S	S	S	S	S	S	S	S	S	S	S	R	R (>64 ug/ml)	no	N/A	2	Q3802	SAMN19728272	4765784	55.87	42	oqxA_1, oqxB_1, fosA_7, blaCMG_1	NONE	N/A	ompA, fepG	ST1554
		NCS 034B	Enterobacter quasiroggenkampii	LBJMR	R	R	S	S	S	S	S	S	S	S	S	S	R	S	R	R (>64 ug/ml)	no	N/A	3	Q3827	SAMN19728273	4730365	55.87	34	oqxA_1, oqxB_1, fosA_7, blaCMG_1	NONE	N/A	ompA, fepG	ST1554
		NCS 035A	Enterobacter bugandensis	LBJMR	R	R	S	S	S	S	S	S	S	S	S	S	S	S	R	R ( 16 ug/ml)	no	N/A	3	Q3815	SAMN19728274	4707178	56.07	49	oqxA_1, oqxB_1, fosA_1, blaACT-6_1	IncR_1, IncFII(pECLA)_1_pECLA, ColRNAI_1	N/A	entA, ompA, csgG, iroN, iroE, iroD, iroC, iroB	ST1561
		NCS 036A	Enterobacter sichuanensis	LBJMR	R	R	S	S	S	S	S	S	S	S	S	S	S	S	R	R (>64 ug/ml) hetero	no	N/A	3	Q3801	SAMN19728275	4825145	55.34	44	oqxA_1, oqxB_1, fosA_7, blaACT-6_1	IncFIB(pECLA)_1_Pecla, IncFII(pECLA)_1_pECLA	N/A	csgG, ompA, entA	ST1562
		NCS 037A	Enterobacter quasiroggenkampii	LBJMR	R	R	S	S	S	S	S	S	S	S	S	S	S	S	R	R (>64 ug/ml)	no	N/A	2	Q2151	SAMN19728276	4784547	55.73	31	oqxA_1, oqxB_1, fosA_7, blaACT-6_1	NONE	N/A	ompA, entA, entB	ST1563
		NCS 037A	Enterobacter quasiroggenkampii	cefotaxime	R	R	S	S	S	S	S	S	S	S	S	S	S	S	R	R (>64 ug/ml)	no	N/A	2	Q2151	SAMN19728276	4784547	55.73	31	oqxA_1, oqxB_1, fosA_1, blaCMG_1	NONE	N/A	ompA, entA, entB	ST1563
		NCS 037(1)	Citrobacter cronae	Ertapenem	R	R	S	S	S	S	S	S	S	S	S	S	S	S	S	S	no	N/A	2	Q2168	SAMN19728277	4948901	52.01	44	qnrB34_1, blaCMY-98_1	NONE	N/A	csgG, csgE, csgD, csgB, fepC, fepG, entS, entE, entB, entA, ompA	ST575
		NCS 039B	Enterobacter cloacae	LBJMR	R	R	S	S	S	S	S	S	S	S	S	S	R	S	R	R (>64 ug/ml)	no	N/A	3	Q2152	SAMN19728278	4765853	55.08	56	oqxA_1, oqxB_1, fosA_7, blaCMH-3_1	NONE	N/A	csgG, ompA	ST1564
		NCS 039B	Enterobacter cloacae	Ertapenem	R	R	S	S	S	S	S	S	S	S	S	S	S	S	R	R (>64 ug/ml)	no	N/A	2	Q2152	SAMN19728278	4765853	55.08	56	oqxA_1, oqxB_1, fosA_7, blaCMH-3_1	NONE	N/A	csgG, ompA	ST1564
		NCS 040 B	Enterobacter quasiroggenkampii	LBJMR	R	R	S	S	S	S	S	S	S	S	S	S	S	S	R	R (>64 ug/ml)	no	N/A	2	Q3799	SAMN19728279	4722292	55.92	33	oqxA_1, oqxB_1, fosA_7, blaCMG_1	NONE	N/A	ompA, fepG	ST1554
		NCS 42B	Klebsiella quasivariicola	LBJMR	R	R	S	S	S	S	S	S	S	S	S	S	S	S	R	R(8 ug/ml)	no	N/A	3	Q2548	SAMN19728280	5550789	56.78	60	oqxA_1, oqxB_1, fosA_6, blaLEN26_1	NONE	N/A	entA, entB, ykgK/ecpR, yagZ/ecpA, yagY/ecpB, yagX/ecpC, yagW/ecpD, yagV/ecpE, ompA	ST5460
		NCS 043A	Klebsiella pneumoniae	cefotaxime	R	R	S	R	R	S	S	R	S	R	R	S	S	R	S	S	Yes	N/A	8	Q1947	SAMEA6824500	5545524	57.2	58	blaTEM-1B / blaSHV-106 / blaOXA-1,blaCTX-M-15, aac(3)-IIa (GN)/aac(6')Ib-cr (AK), aac(6')Ib-cr / qnrB1, dfrA14/sul2, tet(A)	IncFIB - Inc FII	N/A	_	ST307
		NCS 043B	Klebsiella pneumoniae	cefotaxime	R	R	I	R	I	S	S	R	S	R	R	S	S	R	S	S	Yes	N/A	7	Q1948	SAMEA6824501	5604075	57.2	2	blaTEM-1B / blaSHV-106 / blaOXA-1,blaCTX-M-15, aac(3)-IIa (GN)/aac(6')Ib-cr (AK), aac(6')Ib-cr / qnrB1, dfrA14/sul2, tet(A)	IncFIB - Inc FII	N/A	_	ST307
		NCS 045A	Klebsiella pneumoniae	cefotaxime	R	R	I	R	I	S	S	R	S	R	R	S	S	R	S	S	Yes	N/A	7	Q1945	SAMEA6824503	5545967	57.2	81	blaTEM-1B / blaSHV-106 / blaOXA-1, blaCTX-M-15, aac(3)-IIa (GN)/aac(6')Ib-cr (AK), aac(6')Ib-cr / qnrB1, dfrA14/sul2, tet(A)	IncFIB - Inc FII	N/A	_	ST307
		NCS 045C	Enterobacter quasiroggenkampii	LBJMR	R	R	S	S	S	S	S	S	S	S	S	S	S	S	R	R (>64 ug/ml)	no	N/A	2	Q3798	SAMN19728281	4897013	55.63	167	oqxA_1, oqxB_1, fosA_1, blaCMG_1	NONE	N/A	ompA, entA	ST1566
		NCS 046B	Enterobacter quasiroggenkampii	LBJMR	R	R	S	S	S	S	S	S	S	S	S	S	S	S	R	R (>64 ug/ml)	no	N/A	2	Q3817	SAMN19728282	4781630	55.86	31	oqxA_1, oqxB_1, fosA_7, blaCMG_1	NONE	N/A	ompA	ST1567
		NCS 049A	Enterobacter bugandensis	LBJMR	R	R	S	S	S	S	S	S	S	S	S	S	S	S	R	R ( 2 ug/ml)	no	N/A	3	Q3825	SAMN19728283	4668840	56.11	37	oqxA_1, oqxB_1, fosA_7, blaACT-6_1	IncFII(Yp)_1_Yersenia	N/A	csgG, ompA, entB, entA, lpfA, lpfB, lpfC, lpfE	ST1568
		NCS 050D	Enterobacter cloacae	LBJMR	R	R	S	S	S	S	S	S	S	S	S	S	S	S	R	R ( 64 ug/ml)	no	N/A	3	Q3795	SAMN19728284	4777839	55.05	62	oqxA_1, oqxB_1, fosA_7, blaCMH-3_1	NONE	N/A	csgG, ompA	ST1569
		NCS 050(19)	Enterobacter hormaechei	Ertapenem	R	R	S	S	S	S	S	S	S	S	S	S	R	S	S	S	no	N/A	3	Q2153	SAMN19728285	4690594	55.28	430	oqxA_1, oqxB_1, fosA_1, blaACT-16_1	IncFIB(pENTAS01)_1_pENTAS01	N/A	ykgK/ecpR, yagZ/ecpA, yagY/ecpB, yagX/ecpC, yagW/ecpD, yagV/ecpE, ompA	ST565
		NCS 051A	Enterobacter quasiroggenkampii	LBJMR	R	R	S	S	S	S	S	S	S	S	S	S	S	S	R	R (>64 ug/ml)	no	N/A	2	Q3828	SAMN19728286	4752293	55.93	44	oqxA_1, oqxB_1, fosA_1, blaCMG_1	Col440I_1	N/A	ompA	ST1570
		NCS 053A	Enterobacter roggenkampii	LBJMR	R	R	S	S	S	S	S	S	S	S	S	S	S	S	R	R (>64 ug/ml)	no	N/A	2	Q3829	SAMN19728287	4690906	56.02	63	oqxA_1, oqxB_1, fosA_1, blaMIR-2_1	NONE	N/A	ompA, csgG, entB	ST1571
		NCS 053B	Enterobacter bugandensis	LBJMR	R	R	S	S	S	S	S	S	S	S	S	S	S	S	R	R (64 ug/ml) hetero	no	N/A	3	Q3800	SAMN19728288	4810051	56.05	32	oqxA_1, oqxB_1, fosA_1, blaACT-6_1	IncFII(pECLA)_1_pECLA, IncR_1	N/A	ompA, csgG, entB, lpfA, lpfB, lpfC, lpfE	ST1572
